# Supplementary material for: Developing an eyeball positioning method in the eye orbit for craniofacial identification in Korean population
Source: Sci Rep. 2024 Jul 11;14:16039. doi: 10.1038/s41598-024-66833-0 (PMC11239852; doi:10.1038/s41598-024-66833-0)
Supplement: Supplementary file 1 — Supplementary Information 1. [file 41598_2024_66833_MOESM1_ESM.xlsx]

## Sheet: Dataset
Subject Number	Sex	Age	L21	L22	L23	L33	R21	R22	R23	R33	PL21	PL22	PL23	PL33	PR21	PR22	PR23	PR33
1	F	34		21.32	19.37	68.67		20.17	18.67	67.75		20.22	18.23	68.47		20.46	19.72	67.78
2	F	25		20.3	20.36	70.16		18.93	17.76	60.32		20.3	20.36	70.16		19.72	20.46	66.56
3	F	26		19.27	17.52	74.45		20.84	19.65	73.72		20.96	20.73	75.78		21.45	21.65	75.48
4	M	32	13.14		21.88	67.9	13.06		20.78	66.92	15.73		22.28	68.49	15.36		21.32	67.53
5	M	33	17.46		20.33	76.04	17.51		22.96	76.58	17.67		19.51	78.83	17.3		21.92	78.26
6	M	23	16.12		23.2	70.03	13.84		24.12	69.78	15.9		26.65	73.87	15.42		24.02	71.96
7	M	39	17.07		22.39	64.2	15.96		18.93	62.53	15.5		17.09	64.29	16.44		18.75	64.01
8	F	37		19.24	22.36	68.02		20.33	17.67	68.65		18.71	20.07	65.92		19.58	20.86	66.56
9	M	26	14.44		18.31	66.34	14.81		20.84	65.74	16.8		19.29	73.63	16.98		21.3	72.77
10	M	28	17.42		23.55	80.06	18.89		20.55	78.98	17.2		20.57	82.15	17.96		19.44	81.97
11	F	36		17.01	19.34	62.08		16.35	22.57	65.43		18.06	19.4	62.5		18.1	21.33	65.59
12	M	35	16.65		21.94	70.04	16.58		21.82	68.97	14.96		23.3	71.49	15.49		22.46	69.87
13	M	31	14.64		20.67	69.6	16.02		18.74	68.89	15.97		19.92	73.34	17.04		19.2	72.5
14	F	28		20.46	22.4	68.83		18.93	19.69	69.08		20.46	22.14	66.55		20.25	20.84	69.92
15	F	30		17.52	22	58.98		19.54	21.37	58.59		17.66	20.58	62.35		18.05	21.07	62.74
16	F	36		18.29	23.37	73.13		19.72	24.89	71.28		20.89	24.08	69.86		20.39	22.42	67.37
17	M	36	15.11		22.21	68.18	17.41		22.33	69.19	16.26		22.09	64.75	16.61		21.44	66.3
18	F	34		16.79	22.95	68.4		17.67	19.8	72.75		20.21	22.09	73.43		20.04	23.36	73.4
19	F	61		22.46	26.91	77.24		21.8	25.46	74.26		20.52	24.27	71.88		20.95	24.45	72.18
20	M	26	17.22		22.39	82.83	17.64		24.38	80.54	17.06		22.57	82.95	17.2		23.09	78.27
21	M	35	18.44		27.62	75.13	17.87		24.38	73.55	17.92		25.52	75.87	16.93		25.44	74.52
22	M	24	19		26.53	67.79	18.91		23.48	66.39	16.85		23.36	70.5	15.89		23.08	69.12
23	F	38		18.54	27.49	64.39		18.01	24.1	63.81		19.12	25.09	64.09		19.44	24.32	63.59
24	F	32		20.67	22.08	67.75		20.23	21.93	66.48		19.73	23.19	69.05		19.38	22.71	67.84
25	M	36	17.43		28.12	80.19	16.21		28.96	79.7	17.63		29.38	80.35	16.99		30.41	78.16
26	M	36	16.71		27.35	74.94	16.73		25.1	73.32	15.44		25.02	73.63	15.72		24.68	71.62
27	M	28	18.19		28.93	76.57	18.97		27.67	78.39	17.9		28.46	77.58	18.58		27.88	79.38
28	M	26	20.84		31.77	74.16	20.84		27.87	74.1	18.61		28.66	74.26	19.02		26.83	73.39
29	M	39	18.12		25.13	73.95	17.54		26.82	72.66	18.3		25.09	71.59	16.81		24.01	69.74
30	M	36	17.49		25.21	76.76	13.77		24.85	77.24	18.39		23.57	77.53	16.86		25.32	78.18

## Sheet: T-Test
T-Test
Paired Samples Statistics							* P means Prediction, for example PL21 means Prediction Left 21
		Mean	N	Std. Deviation	Std. Error Mean
Pair 1	L21	16.9717	18	1.81363	0.427477
	PL21	16.8934	18	1.13545	0.267627
Pair 2	L22	19.3225	12	1.77348	0.511959
	PL22	19.7359	12	1.09933	0.31735
Pair 3	L23	23.4559	30	3.39697	0.620199
	PL23	22.7522	30	3.09732	0.565491
Pair 4	L33	71.2269	30	5.58826	1.02027
	PL33	71.8379	30	5.6205	1.02616
Pair 5	R21	16.8089	18	2.03974	0.480771
	PR21	16.8105	18	1.02511	0.24162
Pair 6	R22	19.3767	12	1.50046	0.433144
	PR22	19.8179	12	1.01923	0.294226
Pair 7	R23	22.6047	30	3.09663	0.565364
	PR23	22.7924	30	2.64122	0.482219
Pair 8	R33	70.5197	30	5.67876	1.0368
	PR33	71.2187	30	5.13653	0.937798
Paired Samples Correlations
		N	Correlation	Sig.
Pair 1	L21 & PL21	18	0.637475	0.0044294
Pair 2	L22 & PL22	12	0.489384	0.106357
Pair 3	L23 & PL23	30	0.829855	1.42708e-08
Pair 4	L33 & PL33	30	0.888444	5.65504e-11
Pair 5	R21 & PR21	18	0.657442	0.00302652
Pair 6	R22 & PR22	12	0.603156	0.0378753
Pair 7	R23 & PR23	30	0.878532	1.74774e-10
Pair 8	R33 & PR33	30	0.891532	3.8929e-11
Paired Samples Test
		Paired Differences
		Mean	Std. Deviation	Std. Error Mean	95% Confidence Interval of the Difference		t	df	Sig. (2-tailed)
					Lower	Upper
Pair 1	L21 - PL21	0.0782444	1.3975	0.329395	-0.616718	0.773207	0.23754	17	0.815077
Pair 2	L22 - PL22	-0.413397	1.56381	0.451433	-1.407	0.580202	-0.915742	11	0.37944
Pair 3	L23 - PL23	0.703663	1.91576	0.349769	-0.0116948	1.41902	2.01179	29	0.0536148
Pair 4	L33 - PL33	-0.611037	2.6474	0.483347	-1.59959	0.377519	-1.26418	29	0.216233
Pair 5	R21 - PR21	-0.00156444	1.56908	0.369837	-0.781852	0.778723	-0.00423009	17	0.996674
Pair 6	R22 - PR22	-0.44123	1.20224	0.347056	-1.2051	0.322635	-1.27135	11	0.229829
Pair 7	R23 - PR23	-0.187738	1.48133	0.270453	-0.740876	0.365399	-0.694164	29	0.493103
Pair 8	R33 - PR33	-0.698988	2.57329	0.469816	-1.65987	0.261894	-1.48779	29	0.1476
