# Supplementary material for: Developing an eyeball positioning method in the eye orbit for craniofacial identification in Korean population
Source: Sci Rep. 2024 Jul 11;14:16039. doi: 10.1038/s41598-024-66833-0 (PMC11239852; doi:10.1038/s41598-024-66833-0)
Supplement: Supplementary file 2 — Supplementary Information 2. [file 41598_2024_66833_MOESM2_ESM.xlsx]

## Sheet: 0 계측구간(눈)
코드	코드 설명	코드	코드 설명	코드	코드 설명		계측구간
L1	L1 e111-01-1 MO-LO distance L	C1	C1 e011-01-0 LO-LO distance	R1	R1 e211-01-2 MO-LO distance R		단단조직-단단조직
L2	L2 e111-02-1 MO-SO distance L	C2	C2 e013-07-0 CP-N depth	R2	R2 e211-02-2 MO-SO distance R		단단조직-물렁조직
L3	L3 e111-03-1 LO-SO distance L	C3	C3 e011-02-0 MO-MO distance	R3	R3 e211-03-2 LO-SO distance R		물렁조직-물렁조직
L4	L4 e111-04-1 MO-O distance L	C4	C4 e011-03-0 OC-OC distance	R4	R4 e211-04-2 MO-O distance R
L5	L5 e111-05-1 LO-O distance L			R5	R5 e211-05-2 LO-O distance R
L6	L6 e112-01-1 MO-SO height L			R6	R6 e212-01-2 MO-SO height R
L7	L7 e112-02-1 MO-O height L			R7	R7 e212-02-2 MO-O height R
L8	L8 e112-03-1 SO-O height L			R8	R8 e212-03-2 SO-O height R					C1	C1 e011-01-0 LO-LO distance
L9	L9 e112-04-1 SO-LO height L			R9	R9 e212-04-2 SO-LO height R					C2	C2 e013-07-0 CP-N depth
L10	L10 e112-05-1 LO-O height L			R10	R10 e212-05-2 LO-O height R					C3	C3 e011-02-0 MO-MO distance
L11	L11 e113-01-1 SO-LO depth L			R11	R11 e213-01-2 SO-LO depth R					C4	C4 e011-03-0 OC-OC distance
L12	L12 e113-02-1 N-LO depth L			R12	R12 e213-02-2 N-LO depth R					L1	L1 e111-01-1 MO-LO distance L
L13	L13 e113-03-1 MO-LO depth L			R13	R13 e213-03-2 MO-LO depth R					L2	L2 e111-02-1 MO-SO distance L
L14	L14 e113-04-1 O-LO depth L			R14	R14 e213-04-2 O-LO depth R					L3	L3 e111-03-1 LO-SO distance L
L15	L15 e113-05-1 CP-LO depth L			R15	R15 e213-05-2 CP-LO depth R					L4	L4 e111-04-1 MO-O distance L
L16	L16 e113-06-1 CP-SO depth L			R16	R16 e213-06-2 CP-SO depth R					L5	L5 e111-05-1 LO-O distance L
L17	L17 e113-08-1 CP-OC depth L			R17	R17 e213-08-2 CP-OC depth R					L6	L6 e112-01-1 MO-SO height L
L18	L18 e113-09-1 OC-LO depth L			R18	R18 e213-09-2 OC-LO depth R					L7	L7 e112-02-1 MO-O height L
L19	L19 e113-10-1 CP-MO depth L			R19	R19 e213-10-2 CP-MO depth R					L8	L8 e112-03-1 SO-O height L
L20	L20 e113-11-1 CP-O depth L			R20	R20 e213-11-2 CP-O depth R					L9	L9 e112-04-1 SO-LO height L
L21	L21 e122-01-1 LC-SO height L			R21	R21 e222-01-2 LC-SO height R					L10	L10 e112-05-1 LO-O height L
L22	L22 e122-02-1 LC-O height L			R22	R22 e222-02-2 LC-O height R					L11	L11 e113-01-1 SO-LO depth L
L23	L23 e122-03-1 LC-MO distance L			R23	R23 e222-03-2 LC-MO distance R					L12	L12 e113-02-1 N-LO depth L
L24	L24 e122-04-1 LC-LO distance L			R24	R24 e222-04-2 LC-LO distance R					L13	L13 e113-03-1 MO-LO depth L
L25	L25 e123-01-1 LC-LO depth L			R25	R25 e223-01-2 LC-LO depth R					L14	L14 e113-04-1 O-LO depth L
L26	L26 e123-02-1 LC-OC depth L			R26	R26 e223-02-2 LC-OC depth R					L15	L15 e113-05-1 CP-LO depth L
L27	L27 e123-03-1 LC-CP depth L			R27	R27 e223-03-2 LC-CP depth R					L16	L16 e113-06-1 CP-SO depth L
L28	L28 e133-01-1 LA-LP depth L			R28	R28 e233-01-2 LA-LP depth R					L17	L17 e113-08-1 CP-OC depth L
L29	L29 e133-02-1 LC-CA depth L			R29	R29 e233-02-2 LC-CA depth R					L18	L18 e113-09-1 OC-LO depth L
L30	L30 e134-01-1 Lens diameter L			R30	R30 e234-01-2 Lens diameter R					L19	L19 e113-10-1 CP-MO depth L
L31	L31 L25+L29 (LO-CA depth L)			R31	R31 R25+R29 (LO-CA depth R)					L20	L20 e113-11-1 CP-O depth L
L32	L32 L26+L29 (OC-CA depth L)			R32	R32 R26+R29 (OC-CA depth R)					L21	L21 e122-01-1 LC-SO height L
L33	L33 L27+L29 (LC-CA depth L)			R33	R33 R27+R29 (LC-CA depth R)					L22	L22 e122-02-1 LC-O height L
LI1	LI1 L1÷L8 ( SO-O height L ÷ MO-LO distance L ) : Orbital Index			RI1	RI1 R1÷R8 ( SO-O height R ÷ MO-LO distance R ) : Orbital Index					L23	L23 e122-03-1 LC-MO distance L
LI2	LI2 L21÷L8 ( LC-SO height L ÷ SO-O height L )			RI2	RI2 R21÷R8 ( LC-SO height R ÷ SO-O height R )					L24	L24 e122-04-1 LC-LO distance L
LI3	LI3 L23÷L1 ( LC-MO distance L ÷ MO-LO distance L )			RI3	RI3 R23÷R1 ( LC-MO distance R ÷ MO-LO distance R )					L25	L25 e123-01-1 LC-LO depth L
LI4	LI4 L31÷L8 ( LO-CA depth L ) ÷ SO-O height L )			RI4	RI4 R31÷R8 ( LO-CA depth R ) ÷ SO-O height R )					L26	L26 e123-02-1 LC-OC depth L
LI5	LI5 L32÷L8 ( OC-CA depth L ÷ SO-O height L )			RI5	RI5 R32÷R8 ( OC-CA depth R ÷ SO-O height R )					L27	L27 e123-03-1 LC-CP depth L
LE1	LE1 e121-01-01 LC-GS distance L			RE1	RE1 e221-01-02 LC-GS distance R					L28	L28 e133-01-1 LA-LP depth L
LE2	LE2 e121-02-01 LC-GM distance L			RE2	RE2 e221-02-02 LC-GM distance R					L29	L29 e133-02-1 LC-CA depth L
LE3	LE3 e121-03-01 GC-GS distance L			RE3	RE3 e221-03-02 GC-GS distance R					L30	L30 e134-01-1 Lens diameter L
LE4	LE4 e121-04-01 GC-GM distance L			RE4	RE4 e221-04-02 GC-GM distance R					L31	L31 L25+L29 (LO-CA depth L)
										L32	L32 L26+L29 (OC-CA depth L)
										L33	L33 L27+L29 (LC-CA depth L)
										LI1	LI1 L1÷L8 ( SO-O height L ÷ MO-LO distance L ) : Orbital Index
										LI2	LI2 L21÷L8 ( LC-SO height L ÷ SO-O height L )
										LI3	LI3 L23÷L1 ( LC-MO distance L ÷ MO-LO distance L )
										LI4	LI4 L31÷L8 ( LO-CA depth L ) ÷ SO-O height L )
										LI5	LI5 L32÷L8 ( OC-CA depth L ÷ SO-O height L )
										R1	R1 e211-01-2 MO-LO distance R
										R2	R2 e211-02-2 MO-SO distance R
										R3	R3 e211-03-2 LO-SO distance R
										R4	R4 e211-04-2 MO-O distance R
										R5	R5 e211-05-2 LO-O distance R
										R6	R6 e212-01-2 MO-SO height R
										R7	R7 e212-02-2 MO-O height R
										R8	R8 e212-03-2 SO-O height R
										R9	R9 e212-04-2 SO-LO height R
										R10	R10 e212-05-2 LO-O height R
										R11	R11 e213-01-2 SO-LO depth R
										R12	R12 e213-02-2 N-LO depth R
										R13	R13 e213-03-2 MO-LO depth R
										R14	R14 e213-04-2 O-LO depth R
										R15	R15 e213-05-2 CP-LO depth R
										R16	R16 e213-06-2 CP-SO depth R
										R17	R17 e213-08-2 CP-OC depth R
										R18	R18 e213-09-2 OC-LO depth R
										R19	R19 e213-10-2 CP-MO depth R
										R20	R20 e213-11-2 CP-O depth R
										R21	R21 e222-01-2 LC-SO height R
										R22	R22 e222-02-2 LC-O height R
										R23	R23 e222-03-2 LC-MO distance R
										R24	R24 e222-04-2 LC-LO distance R
										R25	R25 e223-01-2 LC-LO depth R
										R26	R26 e223-02-2 LC-OC depth R
										R27	R27 e223-03-2 LC-CP depth R
										R28	R28 e233-01-2 LA-LP depth R
										R29	R29 e233-02-2 LC-CA depth R
										R30	R30 e234-01-2 Lens diameter R
										R31	R31 R25+R29 (LO-CA depth R)
										R32	R32 R26+R29 (OC-CA depth R)
										R33	R33 R27+R29 (LC-CA depth R)
										RI1	RI1 R1÷R8 ( SO-O height R ÷ MO-LO distance R ) : Orbital Index
										RI2	RI2 R21÷R8 ( LC-SO height R ÷ SO-O height R )
										RI3	RI3 R23÷R1 ( LC-MO distance R ÷ MO-LO distance R )
										RI4	RI4 R31÷R8 ( LO-CA depth R ) ÷ SO-O height R )
										RI5	RI5 R32÷R8 ( OC-CA depth R ÷ SO-O height R )

## Sheet: measurements
Code	Code description	Code	Code description	Code	Code description		Measurements
L1	L1 e111-01-1 MO-LO distance L	C1	C1 e011-01-0 LO-LO distance	R1	R1 e211-01-2 MO-LO distance R		hard tissue-hard tissue
L2	L2 e111-02-1 MO-SO distance L	C2	C2 e013-07-0 CP-N depth	R2	R2 e211-02-2 MO-SO distance R		hard tissue-soft tissue
L3	L3 e111-03-1 LO-SO distance L	C3	C3 e011-02-0 MO-MO distance	R3	R3 e211-03-2 LO-SO distance R		soft tissue-soft tissue
L4	L4 e111-04-1 MO-O distance L	C4	C4 e011-03-0 OC-OC distance	R4	R4 e211-04-2 MO-O distance R
L5	L5 e111-05-1 LO-O distance L			R5	R5 e211-05-2 LO-O distance R
L6	L6 e112-01-1 MO-SO height L			R6	R6 e212-01-2 MO-SO height R
L7	L7 e112-02-1 MO-O height L			R7	R7 e212-02-2 MO-O height R
L8	L8 e112-03-1 SO-O height L			R8	R8 e212-03-2 SO-O height R
L9	L9 e112-04-1 SO-LO height L			R9	R9 e212-04-2 SO-LO height R
L10	L10 e112-05-1 LO-O height L			R10	R10 e212-05-2 LO-O height R
L11	L11 e113-01-1 SO-LO depth L			R11	R11 e213-01-2 SO-LO depth R
L12	L12 e113-02-1 N-LO depth L			R12	R12 e213-02-2 N-LO depth R
L13	L13 e113-03-1 MO-LO depth L			R13	R13 e213-03-2 MO-LO depth R
L14	L14 e113-04-1 O-LO depth L			R14	R14 e213-04-2 O-LO depth R
L15	L15 e113-05-1 CP-LO depth L			R15	R15 e213-05-2 CP-LO depth R
L16	L16 e113-06-1 CP-SO depth L			R16	R16 e213-06-2 CP-SO depth R
L17	L17 e113-08-1 CP-OC depth L			R17	R17 e213-08-2 CP-OC depth R
L18	L18 e113-09-1 OC-LO depth L			R18	R18 e213-09-2 OC-LO depth R
L19	L19 e113-10-1 CP-MO depth L			R19	R19 e213-10-2 CP-MO depth R
L20	L20 e113-11-1 CP-O depth L			R20	R20 e213-11-2 CP-O depth R
L21	L21 e122-01-1 LC-SO height L			R21	R21 e222-01-2 LC-SO height R
L22	L22 e122-02-1 LC-O height L			R22	R22 e222-02-2 LC-O height R
L23	L23 e122-03-1 LC-MO distance L			R23	R23 e222-03-2 LC-MO distance R
L24	L24 e122-04-1 LC-LO distance L			R24	R24 e222-04-2 LC-LO distance R
L25	L25 e123-01-1 LC-LO depth L			R25	R25 e223-01-2 LC-LO depth R
L26	L26 e123-02-1 LC-OC depth L			R26	R26 e223-02-2 LC-OC depth R
L27	L27 e123-03-1 LC-CP depth L			R27	R27 e223-03-2 LC-CP depth R
L28	L28 e133-01-1 LA-LP depth L			R28	R28 e233-01-2 LA-LP depth R
L29	L29 e133-02-1 LC-AC depth L			R29	R29 e233-02-2 LC-AC depth R
L30	L30 e134-01-1 Lens diameter L			R30	R30 e234-01-2 Lens diameter R
L31	L31 L25+L29 (LO-AC depth L)			R31	R31 R25+R29 (LO-AC depth R)
L32	L32 L26+L29 (OC-AC depth L)			R32	R32 R26+R29 (OC-AC depth R)
L33	L33 L27+L29 (LC-AC depth L)			R33	R33 R27+R29 (LC-AC depth R)
LI1	LI1 L1/L8 ( SO-O height L / MO-LO distance L ) : Orbital Index			RI1	RI1 R1/R8 ( SO-O height R / MO-LO distance R ) : Orbital Index
LI2	LI2 L21/L8 ( LC-SO height L / SO-O height L )			RI2	RI2 R21/R8 ( LC-SO height R / SO-O height R )
LI3	LI3 L23/L1 ( LC-MO distance L / MO-LO distance L )			RI3	RI3 R23/R1 ( LC-MO distance R / MO-LO distance R )
LI4	LI4 L31/L8 ( LO-AC depth L ) / SO-O height L )			RI4	RI4 R31/R8 ( LO-AC depth R ) / SO-O height R )
LI5	LI5 L32/L8 ( OC-AC depth L / SO-O height L )			RI5	RI5 R32/R8 ( OC-AC depth R / SO-O height R )
LE1	LE1 e121-01-01 LC-GS distance L			RE1	RE1 e221-01-02 LC-GS distance R
LE2	LE2 e121-02-01 LC-GM distance L			RE2	RE2 e221-02-02 LC-GM distance R
LE3	LE3 e121-03-01 GC-GS distance L			RE3	RE3 e221-03-02 GC-GS distance R
LE4	LE4 e121-04-01 GC-GM distance L			RE4	RE4 e221-04-02 GC-GM distance R

## Sheet: raw dataset
						C1	C2	C3	C4	L1	L2	L3	L4	L5	L6	L7	L8	L9	L10	L11	L12	L13	L14	L15	L16	L17	L18	L19	L20	L21	L22	L23	L24	L25	L26	L27	L28	L29	L30	L31	L32	L33	LI1	LI2	LI3	LI4	LI5	LE1	LE2
Serial Num.	Sex	Age	Height	Weight	BMI	C1 e011-01-0 LO-LO distance	C2 e013-07-0 CP-N depth	C3 e011-02-0 MO-MO distance	C4 e011-03-0 OC-OC distance	L1 e111-01-1 MO-LO distance L	L2 e111-02-1 MO-SO distance L	L3 e111-03-1 LO-SO distance L	L4 e111-04-1 MO-O distance L	L5 e111-05-1 LO-O distance L	L6 e112-01-1 MO-SO height L	L7 e112-02-1 MO-O height L	L8 e112-03-1 SO-O height L	L9 e112-04-1 SO-LO height L	L10 e112-05-1 LO-O height L	L11 e113-01-1 SO-LO depth L	L12 e113-02-1 N-LO depth L	L13 e113-03-1 MO-LO depth L	L14 e113-04-1 O-LO depth L	L15 e113-05-1 CP-LO depth L	L16 e113-06-1 CP-SO depth L	L17 e113-08-1 CP-OC depth L	L18 e113-09-1 OC-LO depth L	L19 e113-10-1 CP-MO depth L	L20 e113-11-1 CP-O depth L	L21 e122-01-1 LC-SO height L	L22 e122-02-1 LC-O height L	L23 e122-03-1 LC-MO distance L	L24 e122-04-1 LC-LO distance L	L25 e123-01-1 LC-LO depth L	L26 e123-02-1 LC-OC depth L	L27 e123-03-1 LC-CP depth L	L28 e133-01-1 LA-LP depth L	L29 e133-02-1 LC-CA depth L	L30 e134-01-1 Lens diameter L	L31 L25+L29 (LO-CA depth L)	L32 L26+L29 (OC-CA depth L)	L33 L27+L29 (LC-CA depth L)	LI1 L1÷L8 ( SO-O height L ÷ MO-LO distance L ) : Orbital Index	LI2 L21÷L8 ( LC-SO height L ÷ SO-O height L )	LI3 L23÷L1 ( LC-MO distance L ÷ MO-LO distance L )	LI4 L31÷L8 ( LO-CA depth L ) ÷ SO-O height L )	LI5 L32÷L8 ( OC-CA depth L ÷ SO-O height L )	LE1 e121-01-01 LC-GS distance L	LE2 e121-02-02 LC-GM distance L
1	M	48	174	96	31.7083	96.22	77.61	20.04	27.8	37.81	15.62	22.19	23.71	14.1	19.11	19.2	38.32	15.87	22.45	8.07	12.66	7.73	7.59	64.95	73.03	31.73	33.23	72.68	72.55	17.52	20.8	21.78	16.03	13.2	44.28	78.15	3.76	4.37	8.5141	17.57	48.65	82.52	1.01349	0.457203	0.576038	0.458507	1.26957	11.97	11.94
2	M	49	169	69	24.1588	99.99	79.65	18.64	31.31	41.25	13.6	27.65	26.32	14.93	15.78	19.17	34.96	24.53	10.43	8.89	11.56	5.36	2.67	68.09	76.98	33.29	34.79	73.45	70.76	15.84	19.12	23	18.25	9.19	47.25	77.28	4.32	5.2	8.4997	14.39	52.45	82.48	0.847515	0.453089	0.557576	0.411613	1.50029	12.63	12.6
3	F	44	160	65	25.3906	100.17	71.51	17.08	26.08	41.22	15.75	25.46	27.6	13.62	11.17	26.67	37.85	20.58	17.27	8.12	12.99	8.9	5.14	58.53	66.65	20.62	37.91	67.43	63.67	17.2	20.65	24.35	16.87	11.94	46.06	70.46	3.67	4.53	9.4711	16.47	50.59	74.99	0.918244	0.454425	0.590733	0.435139	1.33659	13.87	12.98
4	M	44	169	62	21.7079	104.66	64.25	23.09	29.82	40.23	15.97	24.26	28.67	11.56	11.53	26.39	37.92	25.17	12.75	11.18	14.73	10.12	6.9	49.52	60.7	17.07	32.45	59.64	56.42	17.3	20.62	22.69	17.54	10.92	43.38	60.45	3.84	5.7	8.7144	16.62	49.08	66.15	0.94258	0.456224	0.564007	0.438291	1.2943	13.19	12.2
5	M	45	172	76	25.6896	96.06	79.73	18.08	27.06	38.77	14.53	24.24	24.55	14.22	15.22	20.05	35.27	24.74	10.53	14.95	20.44	12.66	6.29	59.29	74.24	25.47	33.82	71.95	65.58	16.41	18.86	23.89	14.88	10.24	44.06	69.53	3.62		9.3696				0.909724	0.465268	0.616198
6	M	37	176	65	20.984	101.52	79.74	18.33	29.18	42.11	16.23	25.88	26.89	15.22	15.83	21.61	37.44	21.92	15.52	11.82	15.49	10.88	5.06	64.25	76.07	29.46	34.8	75.14	69.31	17.4	20.04	25.83	16.28	8.73	43.53	72.99	3.46		9.1319				0.8891	0.464744	0.613393
7	F	29	167	78	27.968	101.21	68.17	18.29	23.12	42.02	14.93	27.09	28.25	13.77	18.43	20.73	39.16	26.02	13.14	11.78	18.24	12.09	7.03	49.93	61.71	13.19	36.74	62.02	56.96	17.9	21.27	24.76	17.26	11.09	47.83	61.02	3.32		9.3704				0.931937	0.457099	0.589243
8	F	32	159	66	26.1066	98.89	70	19.64	26.46	39.48	14.69	24.79	28.56	10.92	16.58	19.25	35.83	21.36	14.47	13.48	18.39	11.32	7.98	51.62	65.1	17.74	33.88	62.93	59.59	16.73	19.1	22.12	17.36	13.83	44.56	65.45	3.97	4.87	8.8261	18.7	49.43	70.32	0.907548	0.466927	0.560284	0.521909	1.37957	12.43	12.03
9	M	37	172	88	29.7458	97.53	76.63	17.12	26.51	39.93	13.65	26.28	27.02	12.91	15.74	19.79	35.53	16.45	19.08	6.63	12.79	5.44	5.27	63.83	70.47	24.32	39.52	69.28	69.1	16.08	19.45	23.94	15.99	16.57	45.04	80.4	4.07	4.86	8.7781	21.43	49.9	85.26	0.889807	0.452575	0.599549	0.603152	1.40445	12.11	12.64
10	F	22	163.5	53	19.8262	93.1	85.09	18.36	22.15	36.79	11.73	25.07	20.44	16.35	17.62	17.58	35.2	16.2	19	11.69	18.47	12.38	10.2	66.62	78.31	33.47	33.15	79	76.82	18.92	16.28	19.8	16.99	9.99	41.81	76.61	3.82		9.1933				0.956782	0.5375	0.53819
11	M	49	172	80	27.0416	105.06	83.82	18.21	31.4	42.71	14.12	28.59	28.58	14.13	13.96	23.87	37.83	17.3	20.52	12.24	16.77	9.87	4.74	67.05	79.29	31.18	35.87	76.92	71.79	18.84	18.99	26.6	16.11	15.14	52.49	82.19	3.61	5.19	9.1118	20.33	57.68	87.38	0.885741	0.498017	0.622805	0.537404	1.52472	13.3	13.19
12	F	25	156	80	32.8731	90.06	65.64	14.31	25.08	38.23	19.54	18.68	16.74	21.49	13.36	21.55	34.91	14.36	20.55	6.37	11.79	8.29	7.92	53.85	60.22	17.92	35.93	62.14	61.77	16.84	18.06	22.78	15.44	9.86	45.79	63.71	3.83		8.4263				0.913157	0.482383	0.595867
13	M	23	170	53	18.3391	99.47	76.3	17.74	27.82	41.66	18.12	23.53	28.83	12.83	17.7	19.28	36.98	24.57	12.42	12.34	14.38	9.72	4.79	61.92	74.26	24.66	37.26	71.64	66.71	16.14	20.85	22.86	18.8	7.92	45.57	69.84	3.69		9.0511				0.887662	0.436452	0.548728
14	M	48	164.5	66	24.39	103.68	63.28	22.21	30.2	40.67	16.69	23.98	26.13	14.55	17.09	19.31	36.4	16.36	20.04	10.51	13.42	8.13	7.04	49.86	60.37	17.76	32.1	57.99	56.9	16.41	19.99	24.62	16.05	13.24	51.4	63.1	3.09	4.53		17.77	55.93	67.63	0.895009	0.450824	0.60536	0.488187	1.53654	12.35	12.4
15	F	39	164	61	22.68	97.38	70.77	20.85	27.25	37.47	10.13	27.34	19.62	17.85	16.96	18.01	34.98	19.13	15.85	12.21	15.97	10.61	6.1	54.8	67	19.22	35.58	65.41	60.9	17.4	17.57	21.05	16.42	11.9	47.48	66.7	3.56		7.8714				0.933547	0.497427	0.561783
16	F	40	168	63	22.3214	95.1	65.43	17.86	25.1	38.5	14.83	23.67	23.34	15.17	15.86	17.9	33.76	17.46	16.31	9.21	11.59	6.54	6.92	53.84	63.05	16.72	37.12	60.38	60.76	17.64	16.12	22.61	15.89	11.84	44.87	65.68	3.65	4.89	8.8637	16.73	49.76	70.57	0.876883	0.522512	0.587273	0.495557	1.47393	13.34	14.69
17	F	24	156	42	17.2584	94.42	67.37	21.53	24.65	36.42	12.91	23.51	22.06	14.36	17.36	17.68	35.05	20.5	14.54	9.91	15.03	8.82	5.97	52.34	62.25	16.05	36.29	61.16	58.31	17.29	17.76	18.75	17.67	8.83	42.51	61.17	3.71	4.73	8.6316	13.56	47.24	65.9	0.962383	0.493295	0.514827	0.386876	1.34779	13.34	10.27
18	M	22	180			99.8	78.46	16.41	24.47	40.11	19.04	21.07	22.43	17.68	18.62	17.09	35.7	15.8	19.91	10.13	17.24	9.4	5.81	61.23	71.35	24.92	36.31	70.63	67.04	17.23	18.47	23.89	16.21	4.53	46.52	65.76	3.79		8.4111				0.890052	0.482633	0.595612
19	F	49	156	50	20.5457	105.81	75.84	21.67	26.45	42.61	15.62	26.99	27.79	14.82	15.7	20.79	36.48	19.79	16.7	10.65	17.09	10.94	7.32	58.76	69.41	19.68	39.08	69.7	66.08	18.22	18.27	22.86	19.75	8.01	46.12	66.77	3.99	4.93	9.103	12.94	51.05	71.7	0.856137	0.499452	0.536494	0.354715	1.3994	12.84	11.76
20	M	39	180	77	23.7654	104.48	86.31	18.09	31.57	43.65	16.53	27.12	28.22	15.44	16.21	22.23	38.44	23.24	15.2	12.47	17.5	11.52	4.55	68.81	81.27	37.23	31.58	80.32	73.36	19.42	19.02	25.36	18.29	9.49	49.55	78.3	3.97		9.86				0.880641	0.505203	0.580985
21	F	30	155	55	22.8928	94.73	66.34	17.29	21.73	38.43	13.24	25.19	23.13	15.3	16.19	20.92	37.11	21.58	15.54	10.36	14.87	10.79	8.79	51.48	61.84	20.55	30.93	62.27	60.27	18.73	18.39	24.48	13.95	11.77	42.7	63.25	4.25		8.5133				0.965652	0.504716	0.637002
22	M	26	165	62	22.7732	93.67	80.02	17.79	24.77	38.4	14.83	23.57	23.51	14.89	11.94	26.75	38.69	18.59	20.09	10.19	16.39	9.92	8.78	63.64	73.83	29.96	33.68	73.55	72.42	19.2	19.49	22.34	16.06	8.15	41.9	71.78	3.16	5.9	9.1734	14.05	47.8	77.68	1.00755	0.496252	0.581771	0.363143	1.23546	11.74	12.35
23	F	25	155	50	20.8117	99.14	75.66	17.56	25.96	40.48	17.96	22.52	23.92	16.56	17.31	20.78	38.09	19.81	18.28	8.28	14.5	9.78	7.68	61.16	69.44	30.7	30.46	70.94	68.84	18.79	19.3	23.18	17.3	10.11	44.41	71.27	3.25	4.17	9.2519	14.28	48.58	75.44	0.940958	0.493305	0.572628	0.374902	1.2754	12.98	13.28
24	F	41	158	50	20.0288	96.38	69.54	18.47	20.36	38.67	18.15	20.52	24.77	13.9	14.64	19.46	34.1	17.97	16.13	9.73	15.44	10.43	6.77	54.1	63.83	20.91	33.19	64.53	60.87	15.67	18.43	20.86	17.81	7.36	40.55	61.46	4.01		9.1245				0.881821	0.459531	0.539436
25	M	35	169	40	14.0051	97.37	70.07	19.09	21.13	39.51	12.6	26.91	22.93	16.58	14.97	21	35.97	18.12	17.85	7.56	12.57	6.44	4.7	57.5	65.06	17.08	40.43	63.94	62.21	16.55	19.42	21.24	18.28	3.59	40.1	61.09	3.66	3.52	8.8471	7.11	43.62	64.61	0.910402	0.460106	0.537585	0.197665	1.21268	11.38	12.55
26	M	34	165	60	22.0386	96.89	76.69	18.74	22.66	39.54	13.97	25.57	23.82	15.71	11.9	22.99	34.89	23.67	11.21	12.01	18.38	11.71	6.69	58.31	70.32	24.01	34.3	70.02	65	15.88	19.01	20.45	19.09	10.22	38.03	68.53	3.48	5.37	8.8571	15.59	43.4	73.9	0.882398	0.455145	0.517198	0.446833	1.24391	12.22	11.54
27	M	43	175	85	27.7551	104.28	69.15	20.35	31.1	41.26	17.89	23.37	28.16	13.1	12	22.75	34.75	15.38	19.37	9.71	15.1	8.88	7.21	54.05	63.76	16.6	37.45	62.93	61.26	16.05	18.71	24.74	16.51	12.93	50.61	66.98	4.05	4.74	9.0823	17.67	55.35	71.72	0.84222	0.461871	0.599612	0.508489	1.59281	12.68	12.33
28	M	30	171	60	20.5191	107.5	77.99	20.77	30.81	42.68	16.63	26.05	25.73	16.95	14.39	22.14	36.53	17.89	18.64	12	16.26	9.12	5.78	61.73	73.73	25.45	36.28	70.85	67.51	15.95	20.57	24.96	17.72	11.65	52.1	73.39	3.98	5.1	9.0067	16.75	57.2	78.49	0.855904	0.436627	0.584817	0.458527	1.56584	12.46	12.86
29	M	41	182	68	20.5289	105.42	83.5	23.75	28.53	41.54	18.08	23.46	26.56	14.98	16.88	19.49	36.37	22.44	13.93	9.6	16.09	9.27	7.25	67.4	77	31.64	35.77	76.67	74.66	14.68	21.69	25.57	15.97	11.17	51.2	78.58	3.83	4.86	9.0871	16.03	56.06	83.44	0.875542	0.403629	0.615551	0.440748	1.54138	11.27	13.93
30	F	24	168	50	17.7154	90.24	62.84	15.86	23.9	37.72	15.99	21.73	23.79	13.93	14.92	18.79	33.71	24.76	8.95	15.02	17.51	10.77	5.71	45.33	60.35	10.64	34.69	56.1	51.04	15.95	17.76	20.81	16.91	8.56	38.15	53.89	3.18	4.19	8.0765	12.75	42.34	58.08	0.89369	0.473153	0.551697	0.378226	1.25601	11.93	11.98
31	M	20	176	57	18.4013	101.14	68.81	18.36	24.45	41.2	19.61	21.59	26.83	14.37	14.44	21.49	35.92	24.14	11.78	11.89	16.26	9.47	6.45	52.56	64.44	14.08	38.48	62.03	59.01	17.12	18.8	23.64	17.56	8.05	44.77	60.61	3.93	6.05	9.0663	14.1	50.82	66.66	0.871845	0.476615	0.573786	0.392539	1.41481	12.53	13.57
32	F	21		61		98.11	78.91	17.19	25.99	40.43	12.14	28.29	26.97	13.46	12.85	20.69	33.54	14.98	18.56	10.27	14.57	9.35	4.26	64.34	74.61	32.13	32.2	73.68	68.6	14.65	18.89	24.1	16.33	7.82	45.68	72.15	3.81	4.4	8.4597	12.22	50.08	76.55	0.829582	0.436792	0.596092	0.364341	1.49314	12.75	12.12
33	F	40	165	52	19.1001	98.1	72.54	17.96	22.87	39.07	15.54	23.52	22.87	16.19	14.07	22.07	36.14	22.39	13.75	9.69	13.06	9.03	5.97	59.49	69.17	23.09	36.39	68.52	65.45	16.87	19.27	21.12	17.95	9.02	40.43	68.51	4.02	4.87	9.3548	13.89	45.3	73.38	0.925006	0.466796	0.540568	0.384339	1.25346	13.3	12.51
34	M	29	178	97	30.6148	102.95	80.72	19.5	30.15	41.52	15.31	26.21	28.79	12.73	18.08	21.14	39.22	26.03	13.19	12.33	18.69	12.29	7.99	62.03	74.36	31.94	30.08	74.32	70.02	17.52	21.7	24.12	17.4	13.53	48.66	75.56	4.31	5.03	9.0025	18.56	53.69	80.59	0.944605	0.446711	0.580925	0.473228	1.36894	12.62	13.17
35	M	37	169	54	18.9069	99.3	82.21	17.51	24.48	40.76	16.68	24.08	24.78	15.98	12.68	24.87	37.55	18.73	18.82	10.48	16.44	12.1	7.71	65.78	76.26	28.95	36.83	77.88	73.49	16.93	20.63	23.54	17.22	9.14	43.2	74.92	4.47		8.7567				0.921246	0.450866	0.577527
36	M	42	171	82	28.0428	103.36	69.47	23.56	28.58	40.09	17.52	22.57	24.99	15.1	12.55	24.88	37.43	17.76	19.67	7.98	14.07	9.39	5.72	55.39	63.38	18.79	36.6	64.78	61.11	16.08	21.34	23.99	16.1	15.3	51.72	70.69	3.69	5.5	8.9177	20.8	57.22	76.19	0.933649	0.429602	0.598404	0.555704	1.52872	11.3	12.69
37	M	35	176	69	22.2753	97.51	72.69	18.39	25.57	39.48	15.91	23.56	25.82	13.66	16.61	17.73	34.34	19.6	14.74	9.49	15.08	9	4.55	57.61	67.1	20.24	37.36	66.6	62.15	15.24	19.1	24.35	15.12	9.19	45.63	66.8	3.78		8.6654				0.869807	0.443797	0.616768
38	F	37	161	55	21.2183	95.23	62.47	18.23	25.09	38.83	15.31	23.52	21.98	16.85	12.66	20.87	33.54	15.02	18.51	11.33	15.75	11.26	5.9	46.71	58.04	12.65	34.07	57.97	52.61	16.56	16.98	20.9	17.93	7.8	41.02	54.52	4.3		8.4383				0.863765	0.493739	0.538244
39	F	33	165	60	22.0386	97.38	64.52	18.64	19.88	40.05	17.46	22.59	24.67	15.37	15.35	18.92	34.27	20.69	13.58	13.74	17.6	13.08	7.51	46.92	60.66	9.89	37.02	59.99	54.43	15.57	18.7	24.75	15.3	15.36	41.69	62.27	3.88	4.7	9.0501	20.06	46.39	66.97	0.85568	0.454333	0.617978	0.585352	1.35366	12.34	13.19
40	M	33	184	69	20.3804	105.82	82.36	20.06	31.74	42.82	16.47	26.34	24.79	18.02	15.62	26.05	41.67	27.26	14.41	10.88	17.84	10.67	6.86	64.53	75.41	27.31	37.22	75.2	71.39	20.7	20.97	24.94	17.87	11.71	50.37	76.24	3.75		8.5294				0.973143	0.49676	0.582438
41	M	34	169.5	61	21.232	100.36	68.42	19.72	20.8	39.36	15.37	23.98	23.15	16.2	16.53	23.17	39.7	26.9	12.8	9.91	15.06	8.02	5.69	53.36	63.26	18.68	34.68	61.38	59.05	18.04	21.66	20.92	18.44	7.54	41.84	60.9	4.43		9.2543				1.00864	0.454408	0.531504
42	F	47	171	62	21.2031	95.76	74.67	18.61	25.89	37.95	18.52	19.43	26.31	11.65	14.54	23.53	38.07	27.44	10.63	10.58	16.58	9.51	5.24	58.09	68.67	27.93	30.16	67.6	63.33	15.32	22.75	22.95	15.01	11.54	44.86	69.63	3.75	4.25	8.825	15.79	49.11	73.88	1.00316	0.402417	0.604743	0.414762	1.28999	11.86	12.55
43	M	48	162	59	22.4813	96.76	73.49	19.12	31.34	38.86	14.26	24.6	25.03	13.83	13.14	21.85	34.99	21.14	13.84	12.87	14.95	8.88	6.64	58.54	71.41	29.23	29.31	67.42	65.18	16.17	18.82	21.13	17.73	10.98	45.81	69.51	4.85	4.77	9.061	15.75	50.58	74.28	0.900412	0.462132	0.543747	0.450129	1.44556	12.32	11.47
44	M	62	163	77	28.9811	96.17	67.44	17.94	24.27	38.34	19.17	19.16	25.29	13.05	15.57	21.73	37.3	17.7	19.6	9.11	16.69	10.62	7.96	50.75	59.86	18.67	32.08	61.37	58.71	16.53	20.76	23.79	14.55	15.04	47.35	65.79	5.24	3.94	9.6442	18.98	51.29	69.73	0.972874	0.443164	0.620501	0.508847	1.37507	13.02	13.24
45	M	53	183	66	19.708	103.92	79.51	17.19	25.72	43.03	18.38	24.65	24.94	18.09	18.22	22.45	40.67	25.91	14.76	9.52	14.96	8.08	4.02	64.54	74.06	28.18	36.36	72.62	68.56	17.34	23.33	22.47	20.56	5.91	43.97	70.45	4.87	4.63	9.6859	10.54	48.6	75.08	0.945155	0.426358	0.522194	0.259159	1.19498	12.02	11.12
46	M	59	172	96	32.45	100.96	84.09	20.31	25.86	40.21	18.27	21.94	26.36	13.85	13.72	23.41	37.13	21.23	15.9	11.07	20.33	13.37	8.13	63.76	74.83	30.16	33.6	77.13	71.89	17.52	19.6	23.14	17.07	11.15	48.18	74.91	4.34		9.0971				0.923402	0.471856	0.575479
47	M	39	165	58	21.3039	98.09	69.38	19.01	31.42	38.62	13.9	24.72	24.62	14	14.81	23.92	38.73	20.83	17.9	13.56	18.86	13.34	8.09	50.52	64.09	19.4	31.12	63.87	58.62	19.14	19.58	19.43	19.19	13.16	46.05	63.68	3.83	4.56	8.1336	17.72	50.61	68.24	1.00285	0.494191	0.503107	0.457526	1.30674	12.18	12.13
48	M	62	157	60	24.3418	101.91	76.38	19.82	29.47	41.04	17.61	23.43	26.21	14.82	15.1	21.08	36.18	16.84	19.34	9.51	15.04	10.33	7.51	61.34	70.85	25.26	36.07	71.67	68.85	17.82	18.36	22.5	18.53	13.59	49.42	74.93	4.59		8.5461				0.881579	0.492537	0.548246
49	F	66	165	65	23.8751	99.09	77.11	22.12	26.29	37.92	15.04	22.88	23.05	14.87	13.55	24.1	37.65	20.96	16.69	10	16.54	11.24	8.24	60.56	70.56	28.76	31.8	71.8	68.8	17.44	20.21	20.29	17.63	7.81	46.06	68.37	4.87	4.74	8.863	12.55	50.8	73.11	0.99288	0.463214	0.535074	0.333333	1.34927	11.62	13.5
50	M	61	164	52	19.3337	96.25	67.91	19.9	29.4	38.53	11.23	27.29	25.63	12.89	13.33	21.83	35.16	18.92	16.24	9.7	12.58	8.61	2.46	55.33	65.04	19.79	35.54	63.94	57.8	13.99	21.17	22.82	15.71	9.66	47.56	65	4.22	4.71	8.1439	14.37	52.27	69.71	0.912536	0.397895	0.592266	0.408703	1.48663	11.46	12.46
51	M	70	165	59	21.6713	99.88	74.77	18.79	30.1	41.04	15.63	25.41	25.77	15.27	14.05	20.98	35.04	24.55	10.49	12.34	17.7	12.76	5.46	57.07	69.41	23.05	34.02	69.83	62.53	15.97	19.07	23.8	17.23	9.52	43.53	66.59	4.54	4.07	9.3582	13.59	47.6	70.66	0.853801	0.455765	0.579922	0.387842	1.35845	11.09	12
52	M	50	165	64	23.5078	98.65	65.91	19.91	33.44	40.38	18.38	21.99	26.66	13.71	15.59	16.92	32.51	16.52	16	11.29	15.56	11.05	8.95	50.36	61.64	8.4	41.96	61.41	59.31	15.48	17.04	19.65	20.73	5.22	42.95	55.57	3.43		8.1586				0.805102	0.476161	0.486627
53	M	58	163	41	15.4315	96.99	80.95	21.46	34.99	37.74	15.09	22.65	27.57	10.17	14.44	23.42	37.86	18.7	19.16	10.26	16.18	12.06	6.82	64.77	75.03	38.64	26.13	76.83	71.58	17.77	20.09	19.3	18.44	11.03	49.52	75.8	4.08	4.18	9.1086	15.21	53.7	79.98	1.00318	0.469361	0.511394	0.401743	1.41838	11.5	11.13
54	M	64	165	64	23.5078	101.47	75.89	22.45	21.2	38.53	12.93	25.6	26.4	12.12	17.19	19.58	36.77	18.76	18.02	12.61	17.68	12.1	5.26	58.21	70.82	21.72	36.49	70.3	63.47	16.1	20.67	19.09	19.44	6.43	42.92	64.64	4.15	4.22	9.009	10.65	47.14	68.86	0.954321	0.437857	0.495458	0.289638	1.28202	10.15	11.33
55	M	45	165	58	21.3039	96.55	77.05	17.61	32.5	39.27	16.46	22.8	26.96	12.3	14.92	19.94	34.87	17.23	17.63	10.44	15.81	8.94	5.82	61.24	71.68	27.1	34.14	70.18	67.06	15.7	19.17	20.83	18.44	8.14	47.85	69.38	4.53	4.81	9.4808	12.95	52.66	74.19	0.887955	0.450244	0.53043	0.371379	1.51018	12.83	12.52
56	M	36	162	61	23.2434	101.67	67.67	24.2	33.55	39.08	17.11	21.97	24.76	14.32	14.73	19.55	34.29	23.07	11.22	12.55	17.75	11.34	4.55	49.92	62.47	16.55	33.37	61.27	54.48	16.29	18	22.64	16.45	9.36	51.11	59.28	4.31	4.52	8.5855	13.88	55.63	63.8	0.877431	0.475066	0.579324	0.404783	1.62234	13.25	11.5
57	F	27	156	51	20.9566	93.43	62.52	17.96	28.59	38.22	11.92	26.31	21.78	16.45	17.33	17.41	34.74	18.5	16.24	9.83	14.65	9.25	5.83	47.87	57.7	16.89	30.98	57.12	53.7	17.8	16.94	21.06	17.17	6.59	43.43	54.45	3.38	5.04	8.5604	11.63	48.47	59.49	0.908948	0.512378	0.55102	0.334773	1.39522	12.16	11.13
58	M	49	174	82	27.0842	108.2	74	24.36	34.28	42.69	17.93	24.76	26.1	16.58	19.79	18.91	38.7	26.95	11.74	10.56	13.98	10.72	7.59	60.02	70.58	26.67	33.35	70.74	67.61	17.52	21.18	25.59	17.09	16.55	53.61	76.57	4.67	4.03	9.3008	20.58	57.64	80.6	0.906535	0.452713	0.599438	0.531783	1.48941	10.4	13.02
59	M	55	156	52	21.3675	91.67	79.04	17.24	29.17	37.2	14.7	22.49	21.09	16.11	13.58	20.78	34.37	19.68	14.69	13.01	16.26	10.97	8.55	62.79	75.8	30.19	32.6	73.76	71.34	15.69	18.68	20.63	16.57	7.57	42.63	70.36	4.6	4.44	8.8623	12.01	47.07	74.8	0.923925	0.456503	0.55457	0.349433	1.36951	12.06	11.93
60	M	31	171	78	26.6749	105.24	85.76	21.66	31.15	41.6	13.11	28.49	24.07	17.53	19.01	23.1	42.11	19.68	22.43	12.1	18.39	10.61	7.86	67.37	79.47	34.82	32.55	77.98	75.23	19.89	22.22	23.79	17.81	12.48	50.12	79.85	3.63	4.06	8.9629	16.54	54.18	83.91	1.01226	0.472334	0.571875	0.392781	1.28663	13.74	14.43
61	M	49	169	66	23.1084	103.66	76.73	17.46	30.76	42.6	18.18	24.41	28.78	13.82	15.53	19.35	34.88	17.58	17.3	11.76	16.66	11.25	8.57	60.08	71.83	27.94	32.14	71.32	68.65	14.93	19.94	25.09	17.51	12.89	47.88	72.96	3.93	4.78	8.9763	17.67	52.66	77.74	0.818779	0.428039	0.588967	0.506594	1.50975	12.31	11.95
62	M	37	167	59	21.1553	101.45	80.22	19.86	34.46	40.48	14.58	25.9	26.64	13.84	13.82	23.81	37.63	22.66	14.97	13.54	21.83	14.79	9.06	58.39	71.93	30.77	27.62	73.18	67.44	18.14	19.49	22.96	17.52	12.96	51.99	71.35	3.79	4.34	8.8548	17.3	56.33	75.69	0.929595	0.482062	0.567194	0.45974	1.49694	11.58	12.82
63	M	62	161	43	16.5889	100.33	77.58	17	36.15	40.92	15.96	24.96	26.02	14.89	14.08	20.67	34.75	22.65	12.11	10.28	15.4	9.93	6.49	62.17	72.45	32.95	29.22	72.1	68.66	15.4	19.36	21.85	19.07	9.87	48.89	72.04	4.39	4.72	9.3269	14.59	53.61	76.76	0.849218	0.443165	0.533969	0.419856	1.54273	10.81	11.43
64	M	39	178	68	21.4619	99.28	78.07	17.58	34.94	41.56	17.66	23.9	25.74	15.82	16.72	20.61	37.33	25.82	11.5	10.99	15.72	8.83	4.61	62.34	73.33	28.7	33.64	71.18	66.96	17.18	20.14	23.41	18.16	11.23	47.54	73.58	5.03	4.75	9.3866	15.98	52.29	78.33	0.898219	0.46022	0.563282	0.428074	1.40075	11.63	11.61
65	M	28	170	71	24.5675	100.13	75.1	20.31	32.16	39.46	13.51	25.95	23.18	16.27	18.31	19.27	37.58	19.1	18.48	11.52	15.45	8.46	8.48	59.65	71.17	28.54	31.11	68.11	68.13	18.25	19.33	21.61	17.85	13.11	48.67	72.76	3.62	4.74	9.013	17.85	53.41	77.5	0.952357	0.485631	0.547643	0.474987	1.42123	12.98	12.15
66	M	27	174	60	19.8177	101.04	79.03	20.29	34.99	40.61	14.54	26.07	22.63	17.98	16.49	22.07	38.55	26.79	11.77	12.78	17.84	10.54	6.16	61.19	73.97	33.62	27.56	71.72	67.34	17.63	20.93	23.13	17.48	10.93	51.04	72.11	4.25	5.36	8.6646	16.29	56.4	77.47	0.949274	0.457328	0.569564	0.422568	1.46304	12.2	13.02
67	M	47	178	79	24.9337	100.25	70.4	21.52	26.41	38.59	17.01	21.59	24.76	13.84	11.88	20.42	32.3	22.1	10.21	12.18	17.25	10.1	5.92	53.15	65.33	14.7	38.45	63.25	59.07	15.73	16.58	20.32	18.27	7.71	47.61	60.87	3.2	5.59	8.5588	13.3	53.2	66.46	0.837004	0.486997	0.526561	0.411765	1.64706	13.52	12.2
68	M	59	179	81	25.2801	99.56	75.33	18.31	34.47	40.67	12.23	28.45	26.38	14.29	16.63	24.92	41.56	28.26	13.29	11.4	18.1	12.21	4.11	57.24	68.64	28.55	28.69	69.45	61.34	19.68	21.88	23.95	16.72	12.11	49.23	69.34	4.96	5.03	9.7048	17.14	54.26	74.37	1.02188	0.473532	0.588886	0.412416	1.30558	12.61	13.24
69	F	31	169	80	28.0102	99.36	69.5	20.28	28.16	39.29	13.64	25.65	26.2	13.09	17.77	18.3	36.07	22.1	13.97	10.35	16.9	12.45	7.3	52.59	62.95	23.09	29.5	65.04	59.9	16.81	19.26	22.81	16.49	9.69	46.44	62.28	4.04	5.03	8.053	14.72	51.47	67.31	0.918045	0.466038	0.580555	0.408095	1.42695	11.8	12.87
70	M	46	166	56	20.3223	99.29	67.87	19.88	29.81	39.43	15.3	24.13	24.52	14.92	13.91	21.73	35.64	17.07	18.57	11.35	15.53	11.01	8	52.34	63.69	20.81	31.53	63.35	60.33	16.46	19.18	21.31	18.12	8.21	45.03	60.55	3.95	4.35	8.5173	12.56	49.38	64.9	0.90388	0.461841	0.540451	0.352413	1.38552	11.98	11.3
71	M	64	160	65	25.3906	96.08	73.02	20.58	30.78	37.62	14.3	23.32	22	15.62	18.01	18.28	36.29	20.61	15.68	10.14	14.11	7.52	7.62	58.91	69.05	24.62	34.29	66.43	66.53	17.92	18.37	19.35	18.27	7.45	45.62	66.37	4.25	4.48	8.4194	11.93	50.1	70.85	0.964646	0.4938	0.514354	0.328741	1.38055	11.72	11.73
72	M	35	180	72	22.2222	105.21	72.02	20.01	37.96	43.12	23.48	19.64	28.52	14.6	15.53	22.69	38.21	25.18	13.03	11.29	14.37	8.57	4.82	57.65	68.94	26.78	30.87	66.22	62.47	18.53	19.69	26.16	16.96	11.62	53.41	69.27	3.08	5.02	8.5484	16.64	58.43	74.29	0.886132	0.484952	0.606679	0.435488	1.52918	14.04	13.11
73	M	48	173	83	27.7323	104.73	67.49	20.84	27.64	42.32	13.67	28.65	19.49	22.83	18.38	17.33	35.7	24.12	11.59	13.46	15.7	9.59	4.84	51.79	65.25	18.75	33.04	61.38	56.63	17.08	18.63	24.1	18.22	15.18	47.07	66.97	4.22	5.58	9.0138	20.76	52.65	72.55	0.843573	0.478431	0.569471	0.581513	1.47479	13.87	12.63
74	M	54	179.5	100	31.0364	101.17	86.21	20.32	31.47	40.96	17.76	23.21	18.5	22.47	16.96	22.98	39.94	29.25	10.69	12.98	18.59	13.02	8.55	67.62	80.6	33.15	34.47	80.65	76.17	19.99	19.95	24.73	16.24	15.76	50.51	83.38	2.9	4.83	8.6115	20.59	55.34	88.21	0.975098	0.500501	0.60376	0.515523	1.38558	12.93	13.15
75	M	31	168	66	23.3844	102.53	83.18	20.3	31.77	40.73	17.23	23.5	23.39	17.34	15.98	18.39	34.38	20.28	14.1	13.28	20.11	11.63	8.33	63.07	76.35	29.65	33.42	74.7	71.4	16.06	18.31	22.55	18.19	11.36	49.34	74.43	4.1	5.39	8.5111	16.75	54.73	79.82	0.844095	0.467132	0.553646	0.487202	1.59191	12.15	12.36
76	M	27	186	60	17.343	97.53	78.27	17	29.51	39.84	15.29	24.55	25.39	14.46	15.15	21.44	36.58	18.92	17.66	12.85	18.2	11.81	6.97	60.07	72.92	26.75	33.32	71.88	67.05	14.94	21.64	24.26	15.58	11.63	50.01	71.7	3.98	4.25	9.0426	15.88	54.26	75.95	0.918173	0.40842	0.608936	0.434117	1.48332	12.04	13.85
77	M	33	172	84	28.3937	101.58	84.67	20.44	34.12	39.79	14.88	24.9	25.41	14.38	18.14	24.17	42.31	27.64	14.67	13.67	22.16	13.98	7.79	62.51	76.18	34.3	28.21	76.49	70.3	18.93	23.38	22.72	17.07	14.26	51.06	76.77	4.07	4.09	8.6991	18.35	55.15	80.86	1.06333	0.447412	0.570998	0.433704	1.30347	12.46	12.94
78	F	39	149	38	17.1163	95.13	70.47	20.14	31.85	37.57	12.2	25.37	19	18.57	15.86	19.45	35.3	19.07	16.24	10.59	14.61	10.08	4.6	55.86	66.45	28.24	27.62	65.94	60.46	16.67	18.64	20.96	16.62	6.65	48.67	62.51	3.69		8.2706				0.939579	0.472238	0.557892
79	M	38	175	53	17.3061	104.17	61.95	20.85	25.88	40.84	17.32	23.52	26.06	14.78	14.77	21.16	35.93	25.45	10.48	13.73	18.03	10.9	3.91	43.92	57.65	11.36	32.56	54.82	47.83	16.65	19.28	23.08	17.75	16.56	45.34	60.48	4.12	4.94	8.6664	21.5	50.28	65.42	0.879775	0.463401	0.565132	0.598386	1.39939	12.76	11.75
80	M	63	165	37	13.5904	104.46	73.91	22.24	25.38	40.99	21.18	19.81	25.22	15.77	17.47	17.13	34.6	23.56	11.04	11.85	18.23	12.91	6.01	55.68	67.54	22.15	33.54	68.59	61.69	15.25	19.35	22.43	18.56	10.54	43.63	66.22	4.36		8.8766				0.844108	0.440751	0.547207
81	M	60	168	61	21.6128	100.25	86.45	17.68	27.82	41.16	13.57	27.59	27.54	13.62	13.91	21	34.91	20.47	14.44	8.04	11.91	6.93	6.95	74.54	82.58	34.48	40.06	81.47	81.49	14.75	20.16	21.92	19.25	7.86	44.91	82.4	4.55	4.35	8.796	12.21	49.26	86.75	0.848154	0.422515	0.532556	0.349757	1.41106	11.86	12.85
82	M	20	174	94	31.0477	101.4	70.81	19.61	28.55	40.63	16.22	24.41	23.68	16.95	14.19	20.26	34.45	17.36	17.09	7.43	12.9	5.9	6.71	57.9	65.33	22.28	35.62	63.8	64.61	15.49	18.96	22.44	18.19	10.11	45.19	68.02	3.72		8.7994				0.847896	0.449637	0.552301
83	M	20				101.58	76.36	17.88	19.19	41.35	17.96	23.39	24.78	16.57	12.44	22.93	35.37	16.11	19.27	11.02	17.6	10.31	9.65	58.76	69.78	21.57	37.19	69.07	68.41	15.78	19.59	23.26	18.09	10.2	47.38	68.95	3.87	4.68	8.5218	14.88	52.06	73.63	0.855381	0.446141	0.562515	0.420696	1.47187	12.43	12.48
84	M	52	169	68	23.8087	98.58	68.81	19.66	30.54	38.84	13.67	25.17	25.24	13.6	15.09	19.72	34.81	23.82	10.99	15.62	17.24	10.46	3.82	51.57	67.19	21.71	29.86	62.03	55.39	17.67	17.14	20.58	18.26	9.64	46.82	61.21	4.12		9.3036				0.896241	0.507613	0.529866
85	M	65	162	59	22.4813	96.13	76.2	19.2	25.71	38.59	12.95	25.64	24.92	13.67	14	19.78	33.79	20.38	13.41	11.99	16.54	8.56	6.17	59.66	71.65	21.64	38.02	68.22	65.83	14.76	19.03	20.56	18.03	8.29	43.24	67.95	4.87	5.24	9.3069	13.53	48.48	73.19	0.875615	0.436816	0.532781	0.400414	1.43474	12.56	13.01
86	M	61	167	74	26.5338	105.12	82.33	20.94	30.41	41.51	12.21	29.29	25.66	15.84	15.69	23.17	38.85	19.47	19.38	11.09	16.7	10.12	9.44	65.63	76.72	34.03	31.6	75.75	75.07	16.63	22.22	25.16	16.34	15.55	53.22	81.18	4.03	4.52	8.5266	20.07	57.74	85.7	0.935919	0.428057	0.606119	0.516602	1.48623	10.92	12.83
87	F	66	149	59	26.5754	96.02	76.67	18.77	27.05	38.89	16.48	22.41	25.02	13.86	18.19	19.75	37.94	19.93	18.01	12.5	21.28	16.72	9.69	55.39	67.88	29.29	26.1	72.11	65.08	18.45	19.49	21.3	17.58	11.15	42.69	66.53	4.42		9.6033				0.975572	0.486294	0.547699
88	F	58	157	47	19.0677	100.02	66.02	22.01	30.25	39.22	15.87	23.35	18.42	20.8	16.79	21.08	37.87	18.68	19.19	8.49	13.26	8.3	6.66	52.75	61.24	19.73	33.02	61.05	59.42	15.2	22.66	19.8	19.42	7.59	44.48	60.34	4.71	4.84	8.8767	12.43	49.32	65.18	0.965579	0.401373	0.504844	0.328228	1.30235	11.37	11.73
89	F	53	157	59	23.9361	98.45	68.64	19.73	21.42	39.39	15.86	23.53	20.78	18.62	18.65	16.86	35.51	19.39	16.12	11.24	14.03	8.44	7.02	54.61	65.85	15.6	39.01	63.05	61.63	17.24	18.28	22.8	16.59	12.46	42.25	67.07	4.15	4.83	9.6611	17.29	47.08	71.9	0.901498	0.485497	0.578827	0.486905	1.32582	12.99	12.53
90	M	27	179	60	18.726	102.56	83.83	19.87	35.27	41.13	17.05	24.08	26.22	14.91	18.95	19.71	38.67	20.16	18.51	11.86	15.93	7.51	6.4	67.9	79.76	37.35	30.55	75.41	74.3	18.67	19.99	22.78	18.34	9.94	50.68	77.84	4.09	5.32	8.9917	15.26	56	83.16	0.94019	0.482803	0.553854	0.394621	1.44815	11.75	12.8
91	M	56	172	75	25.3515	108	82.33	22.5	31.89	42.02	16.11	25.91	27.28	14.74	14.73	22.43	37.16	18.54	18.62	12.45	19.07	10.99	6.39	63.26	75.72	27.56	35.7	74.26	69.65	18.17	18.98	24.03	17.99	9.96	52.45	73.22	1.98	4.85	8.3723	14.81	57.3	78.07	0.884341	0.488967	0.571871	0.398547	1.54198	13.94	12.73
92	F	41	165	70	25.7117	95.02	74.07	20.63	23.95	37.2	15.44	21.76	23.31	13.89	14.27	19.21	33.49	15.44	18.05	10.27	13.48	7.76	7.48	60.59	70.86	17.95	42.64	68.35	68.07	15.22	18.27	23.19	14.01	15.06	46.51	75.65	4.19	5.17	9.141	20.23	51.68	80.82	0.900269	0.454464	0.623387	0.604061	1.54315	11.95	12.24
93	M	38	166	76	27.5802	97.88	77.88	17.18	26.2	39.73	16.83	22.9	25.43	14.3	14.39	20.55	34.94	25.19	9.75	14.85	18.25	11.57	4.19	59.63	74.49	26.41	33.23	71.2	63.83	16.3	18.64	23.35	16.38	10.16	45.45	69.8	3.34		8.6247				0.879436	0.466514	0.587717
94	M	25	167	57	20.4382	103.68	77.88	22.03	30.88	40.08	17.59	22.48	26.7	13.38	17.03	20.97	38.01	20.43	17.57	11.79	18.66	11.61	9.28	59.22	71.01	28.12	31.1	70.84	68.51	17.47	20.53	24.5	15.58	6.72	51.3	65.94	3.75	4.58	8.5509	11.3	55.88	70.52	0.948353	0.459616	0.611277	0.29729	1.47014	11.7	13.74
95	M	47	167	58	20.7967	97.02	78.56	17.44	32.87	40.4	14.33	26.08	24.44	15.97	18.14	21.61	39.75	27.35	12.39	12.54	17.73	11.78	6.29	60.84	73.37	28.82	32.01	72.62	67.13	21.09	18.66	24.09	16.32	12.24	49.04	73.07	4.33	4.96	9.4967	17.2	54	78.03	0.983911	0.530566	0.596287	0.432704	1.35849	13.36	12.23
96	F	20	155	35	14.5682	95.2	66	18.23	24.66	38.34	12.33	26.02	22.65	15.7	17.18	18.86	36.04	21.81	14.24	13.53	17.47	11.69	8.2	48.53	62.06	18.88	29.65	60.22	56.73	17.43	18.61	21.95	16.39	10.65	44.14	59.18	3.88	4.86	8.2904	15.51	49	64.04	0.94001	0.483629	0.572509	0.430355	1.3596	11.68	12.13
97	M	25	180	71	21.9136	109.18	87.63	24.05	30.36	43.68	17.27	26.41	26.77	16.91	18.4	24.01	42.41	26.35	16.06	10.91	16.84	10.57	6.8	70.79	81.7	39.26	31.53	81.36	77.6	19.6	22.81	26.09	17.59	12.06	48.47	82.85	3.32		8.5838				0.970925	0.462155	0.597299
98	M	49	170	50	17.301	95.54	75.79	18.23	24.05	37.92	16.5	21.42	22.45	15.47	17.28	16.35	33.63	19.08	14.55	9.12	12.48	6.1	6.03	63.31	72.43	30.41	32.9	69.41	69.34	14.77	18.86	18.7	19.22	5.84	37.38	69.15	4.03	3.89	8.545	9.73	41.27	73.04	0.886867	0.439191	0.493143	0.289325	1.22718	11.91	11.3
99	M	28	175	63	20.5714	101.22	77.21	18.41	33.58	40.69	13.6	27.09	23.52	17.17	19.34	20.34	39.69	20.61	19.08	9.77	17.27	10.76	6.98	59.94	69.71	32.48	27.46	70.7	66.92	18.21	21.48	22.83	17.86	10.84	49.1	70.77	4.14	6.22	8.9612	17.06	55.32	76.99	0.975424	0.458806	0.561072	0.429831	1.3938	12.54	12.6
100	M	51	176	81	26.1493	103.35	78.92	19.92	33.14	42.42	13.82	28.6	28.67	13.75	16.7	23.13	39.83	21.89	17.93	10.72	14.18	8.58	7.02	64.74	75.46	30.36	34.38	73.32	71.76	15.83	24	25.48	16.94	7.79	52.36	72.53	5.67	4.42	10.1812	12.21	56.78	76.95	0.938944	0.397439	0.60066	0.306553	1.42556	10.59	13.02
101	M	59	173	87	29.0688	98.73	80.96	16.95	25.21	40.94	15.71	25.23	27.62	13.32	15.79	22.35	38.14	17.61	20.53	7.49	11.84	8.18	7.78	69.12	76.61	29.89	39.22	77.3	76.9	17.8	20.34	23.74	17.2	11.54	44.88	80.66	3.96	5.56	8.8116	17.1	50.44	86.22	0.931607	0.466702	0.579873	0.448348	1.3225	11.28	12.75
102	M	45	163	72	27.0993	100.65	75.33	22.65	36.62	39.37	14.32	25.05	24.29	15.08	14.47	18.97	33.44	21.09	12.36	12.97	18.29	11.3	4.74	57.05	70.01	23.58	33.46	68.34	61.79	15.11	18.33	20.73	18.64	9.33	49.11	66.37	3.41		9.1962				0.849378	0.451854	0.526543
103	M	50	175	65	21.2245	104.36	74.44	22.1	33.82	40.73	16.94	23.79	27.65	13.08	15.47	19.77	35.24	21.19	14.05	12.23	19.3	9.31	7.79	55.14	67.37	19.45	35.69	64.45	62.93	16.17	19.07	23.7	17.02	7.99	52.11	63.13	4.54	4.55	9.1825	12.54	56.66	67.68	0.86521	0.458854	0.581881	0.355846	1.60783	12.46	12.63
104	M	37	175	97	31.6735	103.84	72.15	18.67	26.36	42.7	17.71	24.99	26.85	15.85	19.19	19.74	38.93	22.77	16.16	7.02	14.46	5.75	6.38	57.69	64.71	26.34	31.35	63.44	64.07	18.39	20.54	26.19	16.51	15.5	47.3	73.19	3.91	4.64	9.2243	20.14	51.94	77.83	0.91171	0.472386	0.613349	0.517339	1.33419	11.98	12.04
105	M	26	177	66	21.0667	98.35	80.33	19.09	33.58	39.47	14.66	24.81	25.17	14.3	17.75	19.99	37.74	22.27	15.47	11.74	18.08	11.61	4.33	62.25	73.99	32.31	29.94	73.86	66.58	19.12	18.62	22.65	16.82	10.3	48.52	72.55	3.47	4.89	8.6279	15.19	53.41	77.44	0.956169	0.506624	0.573854	0.402491	1.41521	13.32	11.3
106	M	48	174	93	30.7174	103.36	83.99	20.73	31.51	41.2	18.93	22.27	27.03	14.17	19.38	20.95	40.32	23.42	16.9	10.94	18.78	10.97	7.21	65.2	76.14	34.94	30.27	76.17	72.41	19.22	21.1	25.81	15.4	15.89	50.94	81.1	4.67	3.9	9.2891	19.79	54.84	85	0.978641	0.476687	0.626456	0.490823	1.36012	12.09	12.7
107	M	33	178	86	27.143	99.17	80.87	20.87	35.07	39.41	17.29	22.12	25.23	14.18	17.44	18.1	35.53	21.84	13.7	11.6	17.39	11.09	7.49	63.48	75.08	32.34	31.14	74.57	70.97	17.54	17.99	23.41	16	10.16	49.86	73.64	3.15	4.99	9.1803	15.15	54.85	78.63	0.901548	0.493667	0.594012	0.4264	1.54377
108	M	53	171	58	19.8352	100.75	88.01	18.4	32.59	41.69	16.55	25.14	24.96	16.73	16.6	21.95	38.55	17.04	21.51	9.33	16.47	8.7	9.04	71.53	80.87	44.39	27.15	80.23	80.58	18.16	20.39	23.44	18.25	10.67	48.35	82.2	3.96	5.47	9.2586	16.14	53.82	87.67	0.924682	0.471077	0.562245	0.418677	1.39611	12.64	13.13
109	M	48	175	92	30.0408	101.64	77.78	21.56	31.97	39.96	16.92	23.04	25.36	14.6	16.48	18.77	35.25	15.73	19.52	9.3	15.52	8.07	5.98	62.27	71.57	29.35	32.92	70.33	68.25	17.38	17.87	23.07	16.89	15.04	49.72	77.31	4.14	6.47	9.366	21.51	56.19	83.78	0.882132	0.49305	0.577327	0.610213	1.59404	13.49	12.74
110	F	21	163	53	19.9481	96.86	63.97	19.06	26.47	38.57	14.62	23.95	20.76	17.81	18.13	16.52	34.65	16.82	17.83	10.08	13.89	8.1	7.25	50.08	60.16	17.62	32.47	58.18	57.33	15.73	18.92	21.09	17.48	8.46	42.94	58.55	3.6	4.67	8.684	13.13	47.61	63.22	0.898367	0.453968	0.546798	0.378932	1.37403	11.76	12.44
111	M	22	182	91	27.4725	98.73	73.52	20.22	24.59	39.46	18.25	21.21	18.87	20.59	14.81	18.62	33.43	26.89	6.54	14.91	21.52	14.05	10.01	52	66.91	21.14	30.86	66.05	62.01	15.91	17.52	23.89	15.57	15.07	44.55	67.07	3.73	4.48	8.2909	19.55	49.03	71.55	0.847187	0.47592	0.605423	0.584804	1.46665	11.94	11.86
112	M	24	178	100	31.5617	101.91	81.11	18.65	30.85	42.4	20.13	22.26	31.18	11.22	17.87	20.71	38.58	27.76	10.82	11.23	18.46	9.72	4.74	62.65	73.88	31.66	30.99	72.37	67.39	19.44	19.14	25.93	16.47	15.13	49.12	77.78	3.68	4.45	9.1129	19.58	53.57	82.23	0.909906	0.503888	0.611557	0.507517	1.38854	13.95	13.99
113	F	48	164	57	21.1927	99.28	69.94	17.11	29.46	41.05	15.14	25.91	22.11	18.93	15.01	22.07	37.08	17.94	19.14	9.6	12.93	10.24	9.43	57.01	66.61	23.04	33.96	67.25	66.44	16.42	20.66	23.27	17.77	9.79	47.69	66.8	4.04	4.43	8.5935	14.22	52.12	71.23	0.903289	0.442826	0.56687	0.383495	1.40561	12.97	12.26
114	M	72	171.5	62	21.0797	102.25	82.76	22.12	33.64	40.63	15.12	25.51	25.16	15.47	19.15	17.66	36.8	14.29	22.52	6.41	13.36	9.49	7.11	69.4	75.82	37.43	31.97	78.9	76.52	16.33	20.48	21.8	18.83	8.4	48.34	77.8	5.4	5.78	9.0362	14.18	54.12	83.58	0.905735	0.44375	0.536549	0.385326	1.47065	11.97	11.88
115	M	33	177	85	27.1314	104.87	82.56	22.27	26.97	42.01	17.43	24.57	27.15	14.86	12.38	26.59	38.97	26.09	12.89	13.62	22.41	15.47	7.02	60.15	73.78	27.69	32.46	75.62	67.17	17.94	21.03	22.96	19.04	10.02	45.92	70.17	3.92	4.27	9.0056	14.29	50.19	74.44	0.927636	0.460354	0.546537	0.366692	1.28791	11.97	12.21
116	M	48	178	72	22.7244	107.53	71.82	19.88	24.87	43.83	15.22	28.6	30.35	13.47	10.68	26.68	37.36	25	12.36	10.9	14.77	10.52	4.61	57.05	67.95	14.57	42.48	67.57	61.66	18.47	18.89	27.62	16.2	15.62	51.6	72.67	4.22	4.42	9.6444	20.04	56.02	77.09	0.852384	0.494379	0.630162	0.536403	1.49946	13.69	14.54
117	F	59	156	55	22.6003	97.52	81.33	18.69	28.45	37.95	11.56	26.39	24.93	13.02	14.44	24.31	38.75	17.37	21.38	8.72	18.05	11.33	7.87	63.29	72.01	29.96	33.33	74.61	71.15	17.74	21.02	20.2	17.75	10.11	46.84	73.4	4.8	5.85	9.6862	15.96	52.69	79.25	1.02108	0.457806	0.532279	0.411871	1.35974	11.84	13.01
118	M	43	166	60	21.7738	100.66	77.76	21.24	27.56	38.73	11.64	27.09	24.11	14.61	12.01	22.58	34.58	21.63	12.95	12.49	17.94	12.14	6.53	59.82	72.31	24.85	34.97	71.96	66.35	15.88	18.71	22.42	16.3	9.88	49.3	69.69	4.48	4.23	8.324	14.11	53.53	73.92	0.892848	0.459225	0.578879	0.408039	1.548	11.91	12.48
119	M	40	176	86	27.7634	102.47	81.72	19.91	31.05	40.93	15.94	24.99	27.81	13.12	14.93	25.61	40.54	29.2	11.34	10.87	17.1	11.55	6.36	64.62	75.49	33.52	31.09	76.16	70.97	19.54	21	23.99	16.94	15.17	48.55	79.79	3.89		8.3132				0.990472	0.481993	0.586123
120	M	38	174	85	28.075	100.53	79.07	21.88	32.87	39.36	18.05	21.31	26.89	12.47	17.62	20.66	38.29	26.3	11.99	11.12	15.17	11.2	8.28	63.9	75.02	31.4	32.5	75.1	72.18	16.15	22.14	24.27	15.09	14.3	50.56	78.2	4.49		9.419				0.972815	0.421781	0.616616
121	M	20	170	61	21.1073	108.64	70.73	23.64	29.38	43.93	18.98	24.94	29.93	13.99	16.75	21.56	38.31	18.65	19.66	14.73	20.6	15.22	8.3	50.12	64.86	19.45	30.67	65.34	58.42	16.15	22.16	25.58	18.35	12.39	52.34	62.51	4.76	5.58	11.1129	17.97	57.92	68.09	0.872069	0.421561	0.58229	0.469068	1.51188	11.25	13.5
122	M	33	185	88	25.7122	101.51	73.64	15.57	32.5	42.76	19.84	22.92	25.17	17.58	16.91	20.08	36.98	20.09	16.89	9.37	12.58	6.97	4.14	61.06	70.43	28.32	32.74	68.03	65.2	17.13	19.85	26.28	16.48	14.85	49.72	75.91	4.13	4.38	8.6455	19.23	54.1	80.29	0.864827	0.463223	0.614593	0.520011	1.46295	11.87	13.5
123	M	66	158.5	60	23.8832	99.86	63.43	20.37	31.19	39.37	14.88	24.49	22.92	16.45	16.8	18.72	35.52	21.82	13.7	9.77	14.7	7.18	5.04	48.73	58.5	15.55	33.18	55.91	53.77	17.24	18.28	21.87	17.5	10.09	47.06	58.82	4.39		9.0822				0.90221	0.48536	0.555499
124	M	43	160	76	29.6875	107.2	82.07	22.3	35.93	42.25	15.66	26.6	29.06	13.19	14.98	18.81	33.79	17.54	16.25	14.56	17.51	10.79	5.91	64.56	79.12	30.84	33.72	75.35	70.47	15.98	17.81	24.47	17.78	13.51	53.47	78.07	3.62	4.85	9.0053	18.36	58.32	82.92	0.799763	0.472921	0.579172	0.543356	1.72595	13.87	12.91
125	M	42	172	67	22.6474	98.62	78.58	19.68	24.94	39.37	15.57	23.8	22.23	17.14	12.17	25.77	37.93	20.85	17.08	9.38	14.8	9.37	5.04	63.78	73.16	24.64	39.14	73.15	68.83	17.99	19.94	19.68	19.69	10.63	42.49	74.41	3.47	4.67	9.3919	15.3	47.16	79.08	0.963424	0.474295	0.499873	0.403375	1.24334	13.84	11.71
126	F	31	166	49	17.782	99.63	62.69	18.01	24.44	40.61	17.59	23.02	29.7	10.91	14.37	20.02	34.39	19.42	14.97	10.68	15.87	11.56	6.72	46.82	57.5	11.29	35.53	58.38	53.54	16.25	18.14	22.85	17.76	6.4	45.08	53.21	3.39		7.8285				0.846836	0.472521	0.562669
127	M	38	165	64	23.5078	103.31	67.95	17.8	27.11	43.21	17.75	25.46	25.99	17.22	13.58	21.48	35.06	19.32	15.74	12.14	15.27	9.38	4.17	52.69	64.83	13.25	39.44	62.07	56.85	14.34	20.72	25.18	18.03	6.96	47.2	59.65	3.98		8.7845				0.811386	0.409013	0.582735
128	M	62	164	61	22.68	103.46	73.12	20.84	26.41	42.19	14.68	27.52	26.6	15.6	12.2	22.44	34.64	18.34	16.3	12.19	13.55	8.51	4.48	59.57	71.76	22.79	36.79	68.09	64.05	15.92	18.72	22.5	19.69	10.43	45.42	70	5.25		9.0352				0.821048	0.459584	0.533302
129	M	47	177	76	24.2587	97.34	80.11	19.02	22.17	39.16	16.02	23.14	25.4	13.76	17.32	21.81	39.13	23.28	15.86	10.26	13.15	9.28	8.15	66.96	77.22	25.98	40.98	76.24	75.11	19.14	19.99	19.54	19.62	9.87	38.36	76.84	4.65		8.642				0.999234	0.489139	0.498979
130	M	59	172	69	23.3234	103.98	82.19	21.46	27.79	41.71	16.92	24.78	24.18	17.53	19.12	15.78	34.91	16.73	18.17	10.26	15.89	9.87	9.73	66.31	76.57	29.07	37.24	76.18	76.04	16.89	18.02	23.57	18.14	12.47	46.1	78.78	4.3	4.86	8.5799	17.33	50.96	83.64	0.83697	0.483816	0.565092	0.496419	1.45975	13.1	13.18
131	M	83	154	38	16.0229	96.33	74.91	22.04	21.56	37.93	13.68	24.25	26.25	11.68	17.3	18.93	36.23	21.37	14.86	7.15	13.07	9.9	7.18	61.84	68.99	21.34	40.5	71.74	69.02	18.28	17.96	19	18.93	4.21	39.26	66.05	4.1	5.31	8.9854	9.52	44.57	71.36	0.955181	0.504554	0.500923	0.262766	1.2302	10.3	11.58
132	M	38	176	86	27.7634	103.02	71.12	17.8	32.75	43.54	17.72	25.81	26.78	16.75	17.32	19.19	36.51	22.04	14.47	10.68	14.03	7.3	5.14	57.1	67.78	23.51	33.58	64.39	62.24	17.94	18.57	25.75	17.78	11.24	47.55	68.33	4.12	5.42	8.5871	16.66	52.97	73.75	0.838539	0.491372	0.59141	0.456313	1.45084	12.34	11.78
133	M	28	180	66	20.3704	98.96	77.97	19.48	18.75	41.16	15.83	25.33	23.99	17.17	12.73	22.26	34.99	17.68	17.31	9.86	16.48	9.51	6.38	61.49	71.35	18.78	42.71	71	67.88	15.67	19.31	24.08	17.09	11.32	41.93	72.81	3.23		8.8162				0.850097	0.447842	0.585034
134	M	42	177	79	25.2163	106.52	69.69	20.54	23.91	43.1	17.67	25.43	30.59	12.51	13.44	23.94	37.38	26.46	10.92	15.46	19.52	12.88	7.97	50.16	65.62	12.55	37.61	63.05	58.13	15.23	22.15	24.02	19.08	9.12	44.93	59.28	4.07	4.95	9.2425	14.07	49.88	64.23	0.867285	0.407437	0.557309	0.376404	1.3344	13.16	13.06
135	M	69	167	69	24.7409	102.53	82.91	20.73	25.57	40.45	20.61	19.84	27.63	12.82	15.09	20.42	35.51	15.15	20.36	9.6	17.31	10.77	10.37	65.59	75.19	28.99	36.6	76.36	75.97	14.9	20.61	22.41	18.04	13.56	47.68	79.15	4.74		9.1167				0.877874	0.4196	0.554017
136	F	38	167.5	50	17.8213	92.28	73.74	15.4	19.53	38.19	14.61	23.59	22.95	15.24	15.48	19.61	35.09	17.61	17.48	8.81	10.43	4.28	3.32	63.31	72.12	21.4	41.91	67.59	66.63	16.7	18.39	21.93	16.27	7.78	38.96	71.09	3.91		8.6757				0.918827	0.475919	0.574234
137	M	23	175	57	18.6122	104.6	69.44	23.08	27.41	40.31	14.36	25.95	23.32	16.99	16.76	18.82	35.58	20.22	15.36	10.92	15.73	8.16	5.22	53.71	64.63	12.85	40.86	61.87	58.93	16.51	19.06	21.36	18.95	7.49	46.21	61.2	4.29	5.84	8.9951	13.33	52.05	67.04	0.882659	0.464025	0.529893	0.374649	1.4629	14.41	13.94
138	M	60	169	64	22.4082	99.41	67.53	18.64	25.99	40.8	17.68	23.12	25.84	14.96	10.35	22.45	32.79	17.63	15.16	9.89	15.26	10.5	6.07	52.26	62.15	13.43	38.84	62.76	58.34	12.72	20.08	23.21	17.59	6.69	46.47	58.95	4.17		9.3625				0.803676	0.387923	0.568873
139	F	37	167	59	21.1553	97.59	74.36	17.44	18.64	39.69	21.27	18.42	25.39	14.31	13.63	22.65	36.28	23.05	13.22	8.71	15.58	9.49	1.31	58.77	67.49	20.76	38.01	68.27	60.08	15.69	20.59	21.27	18.42	7.41	39.13	66.18	3.87	5.67	9.0579	13.08	44.8	71.85	0.914084	0.43247	0.535903	0.360529	1.23484	13.06	12.7
140	F	32	167	68	24.3824	95.2	69.98	17.07	26.72	39.26	14.93	24.32	23.86	15.4	10.55	23.83	34.37	23.39	10.98	13.76	17.61	12.82	4.09	52.36	66.12	20.24	32.12	65.18	56.46	17.13	17.24	22.24	17.01	13.36	45.48	65.73	2.91		8.9244				0.875446	0.4984	0.56648
141	M	61	178	83	26.1962	101.54	79.43	16.67	29.99	42.48	17.11	25.37	29	13.48	14.64	23.69	38.34	19.76	18.58	7.8	13.16	9.35	7.65	66.27	74.07	30.09	36.18	75.62	73.92	18.62	19.71	22.82	19.66	11.45	47.62	77.72	4.34		8.8622				0.902542	0.485655	0.537194
142	M	53	169	71	24.8591	103.19	71.99	22.04	33.52	40.72	12.82	27.91	25.62	15.11	15.9	19.4	35.29	23.9	11.39	11.95	13.68	9.39	6.17	58.31	70.26	20.56	37.75	67.7	64.48	18.7	16.59	19.97	20.76	9.55	47.3	67.86	4.04		9.0584				0.86665	0.529895	0.490422
143	M	52	167	70	25.0995	101.03	67.21	21.04	23.76	39.7	18.37	21.33	23.79	15.91	11.89	22.41	34.29	17.5	16.8	10.89	15.53	10.6	6.61	51.68	62.57	15.65	36.03	62.28	58.29	15.12	19.18	23.03	16.67	12.36	45.08	64.04	3.97	4.85	8.3137	17.21	49.93	68.89	0.863728	0.440945	0.580101	0.501896	1.45611	11.26	11.33
144	M	42	162	77	29.34	96.3	72.3	19.12	22.26	38.77	13.18	25.58	22.87	15.89	13.73	20.5	34.23	21.95	12.28	14.02	18.02	11.64	5.6	54.28	68.3	20.72	33.57	65.92	59.88	15.68	18.54	22.17	16.59	13.93	43.34	68.21	3.61	4.47	8.1985	18.4	47.81	72.68	0.882899	0.458078	0.571834	0.53754	1.39673	11.47	11.93
145	M	52	175.5	78	25.3245	109.35	77.03	20.94	34.2	44.69	22.23	22.47	30.86	13.84	16.81	24.33	41.14	15.78	25.36	10.27	19.1	14.17	8.7	57.93	68.2	23.93	33.99	72.1	66.63	18.8	22.33	26.19	18.5	11.98	53.2	69.91	4.22	5.56	9.3447	17.54	58.76	75.47	0.920564	0.456976	0.586037	0.426349	1.42829	12.38	12.52
146	M	62	179	80	24.968	105.25	80.42	16.75	27.44	44.24	15.5	28.74	30.42	13.83	18.36	21.29	39.65	25.2	14.45	11.64	17.46	11.25	5.68	62.97	74.61	20.11	42.85	74.21	68.65	16.53	23.12	23.88	20.36	10.13	45.97	73.09	4.24		9.2645				0.896248	0.416898	0.539783
147	M	20	186	94	27.1708	107.39	87.03	23.27	33.99	41.64	14.08	27.56	29.43	12.21	18.78	20.95	39.73	19.18	20.55	10.97	19.17	11.35	8.64	67.86	78.83	33.52	34.34	79.21	76.5	19.76	19.97	25.36	16.28	10.73	54.77	78.59	3.91	4.3	8.1027	15.03	59.07	82.89	0.954131	0.497357	0.60903	0.378304	1.48679	12.01	13.34
148	M	55	162	63	24.0055	96.19	65.28	18.91	24.3	39.22	21.89	17.33	21.98	17.24	19.03	17.03	36.06	25.93	10.13	12.13	15.41	9.84	2.78	49.87	62	9.27	40.6	59.71	52.66	18.06	18	22.4	16.82	9.89	50.49	59.77	3.79		8.7093				0.919429	0.500832	0.571137
149	F	38	166	57	20.6852	92.65	67.57	16.64	23.42	38.16	16.7	21.46	25.1	13.06	12.69	21.46	34.16	18.64	15.51	7.69	12.93	8.96	6.33	54.64	62.33	21.74	32.89	63.6	60.96	14.32	19.83	24.6	13.56	11.72	43.91	66.36	3.45		8.3054				0.895178	0.419204	0.644654
150	F	47	158	69	27.6398	95.83	71.79	18.7	26.3	38.58	15.49	23.09	24.6	13.98	16.12	19.67	35.79	18.87	16.92	7.91	11.86	7.86	4.05	59.93	67.84	24.19	35.73	67.78	63.98	16.96	18.84	22.61	15.96	12.13	44.66	72.05	3.49	5.5	8.6525	17.63	50.16	77.55	0.927683	0.473875	0.586055	0.492596	1.40151	11.82	13.05
151	M	53	175	77	25.1429	102.77	83.38	25.85	28.68	37.97	15.84	22.13	26.01	11.96	11.46	25.19	36.66	23.69	12.97	11.66	17.82	12.58	4.4	65.57	77.23	33.48	32.09	78.15	69.96	14.38	22.27	22.73	15.24	11.69	50.45	77.26	4.52	5.91	8.9363	17.6	56.36	83.17	0.965499	0.392253	0.59863	0.480087	1.53737	11.06	12.32
152	M	59	164	64	23.7954	102.96	73.75	21.63	27.16	40.81	14.94	25.87	25.06	15.76	15.96	17.11	33.07	19.75	13.33	10.11	15.5	10.86	5.53	58.25	68.35	20.72	37.53	69.1	63.78	13.71	19.36	22.01	18.8	12.13	46.62	70.38	1.83	3.94	7.2567	16.07	50.56	74.32	0.810341	0.414575	0.539329	0.485939	1.52888	11.75	11.75
153	M	40	178	71	22.4088	103.71	72.79	18.8	31.74	43.63	13.98	29.64	30.22	13.41	12.45	25.02	37.47	28.42	9.05	13.35	16.41	11.27	2.84	56.38	69.73	23.02	33.36	67.65	59.22	18.34	19.12	23.93	19.7	11.91	45.27	68.29	4.16		9.1294				0.858813	0.489458	0.548476
154	M	21	176	73	23.5666	103.52	60.56	19.7	27.26	41.96	17.04	24.92	24.96	17	16.17	22.42	38.58	24.3	14.29	13.97	18.85	12.25	6.2	41.71	55.67	6.88	34.83	53.96	47.9	19.77	18.81	25.22	16.74	14.11	49.76	55.81	3.54	4.21	9.1602	18.32	53.97	60.02	0.919447	0.512442	0.601049	0.474857	1.39891	12.93	12.71
155	F	40	165	122	44.8118	96.02	76.12	19.73	26.59	37.57	18.45	19.12	23.3	14.28	15.54	18.67	34.21	14.43	19.78	8.09	13.91	7.94	5.87	62.21	70.3	28.95	33.25	70.15	68.08	14.93	19.28	20.94	16.63	15.1	44.32	77.3	4	5.74	8.5582	20.84	50.06	83.04	0.910567	0.436422	0.55736	0.609179	1.46331	11.57	10.93
156	M	54	160	48	18.75	99.86	79.46	16.65	22.94	40.22	21.84	18.38	22.39	17.83	14.73	22.14	36.88	19.35	17.52	10.84	17.75	11.51	10.3	61.71	72.55	25.6	36.1	73.21	72.01	16.27	20.6	19.84	20.38	8.4	40.95	70.11	3.57		8.7731				0.916957	0.441161	0.493287
157	F	47	155	53	22.0604	87.5	68.17	16.85	23.52	34.86	13.03	21.83	21.17	13.69	17.62	18.27	35.89	17.77	18.12	9.37	15.34	12.69	9.82	52.82	62.19	21.7	31.13	65.52	62.65	16.5	19.39	18.56	16.3	6.86	39.38	59.68	4.22		8.7456				1.02955	0.459738	0.532415
158	M	65	156	58	23.833	100.39	80.06	21.09	29.48	38.42	15.27	23.15	26.07	12.34	12.08	21.76	33.84	16.17	17.67	10.19	14.17	8.36	6.17	65.89	76.08	29.8	36.09	74.25	72.06	14.69	19.15	21.53	16.89	8.28	48.16	74.17	4.6		8.8371				0.880791	0.434102	0.560385
159	M	79	174.5	62	20.3611	103.96	74.74	21.7	23.13	41.29	9.37	31.92	24.47	16.82	17.11	18.23	35.35	19.03	16.32	13.5	16.47	7.49	4.09	58.27	71.77	19.04	39.23	65.76	62.36	15.07	20.28	23.46	17.83	9.35	48.59	67.62	3.75	3.28	8.8598	12.63	51.87	70.9	0.85614	0.426308	0.568176	0.357284	1.46733	12.22	12.17
160	M	64	168	59	20.9042	100.66	77.86	21.52	24.8	39.61	21.39	18.22	24.59	15.02	16.9	20.19	37.09	14.97	22.12	7.33	14.54	8.17	9.84	63.32	70.65	26.26	37.06	71.49	73.16	16.69	20.4	21.46	18.16	9.36	46.42	72.68	4.63	5.11	9.6068	14.47	51.53	77.79	0.93638	0.449987	0.541782	0.390132	1.38932	11.6	12.3
161	F	35	159	58	22.9421	100.82	67.39	14.52	25.31	43.04	14.38	28.66	22.68	20.35	16.36	18.44	34.8	17.07	17.73	7.83	12.5	5.19	6.7	54.89	62.72	20.52	34.36	60.08	61.59	15.23	19.57	23.84	19.2	11.68	43.89	66.57	3.52	3.54	8.8021	15.22	47.43	70.11	0.80855	0.437644	0.553903	0.437356	1.36293	11.06	13.48
162	M	59	170	58	20.0692	93.87	80.47	14.67	20.62	39.44	14.28	25.16	23.18	16.25	14.72	22.68	37.4	20.49	16.9	9.25	12.76	8.85	4.95	67.72	76.96	23.94	43.77	76.57	72.66	16.59	20.81	21.83	17.61	5.13	38.47	72.84	4.62		9.1777				0.948276	0.443583	0.553499
163	M	55	168.5	65	22.8936	103.03	70.34	19.38	20.11	41.83	16.29	25.54	26.44	15.39	14.07	24.25	38.32	20.56	17.76	9.82	14.26	8.89	5.09	56.07	65.89	18.63	37.44	64.96	61.16	17.93	20.38	23.19	18.64	8.85	42.16	64.92	3.98	6.12	9.3819	14.97	48.28	71.04	0.916089	0.467902	0.554387	0.390658	1.25992	12.71	12.67
164	M	62	161	68	26.2336	99.12	79.99	17.58	25.92	41.16	17.94	23.22	23.94	17.22	13.12	23.17	36.29	17.18	19.12	11.07	16.45	13.14	9.54	63.54	74.6	28.46	35.08	76.67	73.08	17.5	18.79	26.52	14.65	14.64	49	78.17	3.39	4.29	8.9135	18.93	53.29	82.46	0.881681	0.482227	0.644315	0.521631	1.46845	12.54	12.7
165	M	49	172	63	21.2953	102.98	77.08	22.26	33.38	40.41	16.26	24.16	24.1	16.31	13.49	21.08	34.57	19.37	15.2	12.94	18.9	10.83	5.24	58.18	71.12	16.51	41.67	69.01	63.42	15.5	19.07	23.96	16.45	8.58	51.73	66.76	3.3	5.09	9.1797	13.67	56.82	71.85	0.855481	0.448366	0.592923	0.39543	1.64362	13.5	13.37
166	M	61	167	81	29.0437	104.08	68.7	22.69	24.28	40.51	14.62	25.89	26.3	14.21	18.13	19.61	37.74	20.35	17.38	9.57	14.62	7.83	7.71	54.08	63.65	16.72	37.36	61.91	61.8	17.9	19.84	23.44	17.07	14.39	51.76	68.48	4.19	5.74	9.4721	20.13	57.5	74.22	0.931622	0.474298	0.578623	0.533386	1.52358	12.61	12.15
167	M	86	164	70	26.0262	105.57	66.9	23.72	24.84	41.52	12.97	28.56	27.24	14.29	17.01	17.78	34.78	19.17	15.61	13.42	15.88	9.29	6.02	51.02	64.44	14.07	36.95	60.31	57.04	12.94	21.84	22.81	18.71	10.94	47.9	61.97	4.91	4.4	9.3342	15.34	52.3	66.37	0.837669	0.372053	0.549374	0.441058	1.50374	11.01	11.36
168	F	86	149	63	28.3771	98.53	74.45	17.52	22.27	41	15	26	25.36	15.65	16.88	19.05	35.93	20.13	15.81	10.32	13.61	9.13	5.43	60.85	71.17	22.01	38.84	69.98	66.28	17.46	18.47	21.5	19.51	7.67	46.51	68.52	1.61	5.01	5.8221	12.68	51.52	73.53	0.876341	0.485945	0.52439	0.352908	1.4339	13.22	11.76
169	F	80	155	46	19.1467	98.07	73.45	19.92	23.53	38.48	14.63	23.85	24.81	13.67	17.83	18.83	36.66	24.65	12.01	8.14	14.16	8.95	3.67	59.29	67.43	23.66	35.63	68.24	62.96	18.46	18.2	18.85	19.63	5.73	41.36	65.02	4.99	3.63	9.7523	9.36	44.99	68.65	0.952703	0.503546	0.489865	0.255319	1.22722	13.43	11.41
170	M	52	167	48	17.2111	102.71	80.18	22.05	30.39	39.66	11.9	27.76	28.16	11.51	15.79	20.94	36.73	23	13.73	12.85	18.52	9.08	7.43	61.66	74.51	28.69	32.97	70.74	69.09	16.66	20.07	20.65	19.01	11.16	44.13	72.82	4.37	5.24	9.0901	16.4	49.37	78.06	0.926122	0.45358	0.520676	0.446501	1.34413	12.75	12.18
171	M	71	165	73	26.8136	101.73	81.45	20.51	30.18	40.35	22.23	18.12	24.81	15.54	16.89	21.61	38.5	25.3	13.2	13.18	19.97	12.77	7.23	61.47	74.65	30.96	30.51	74.24	68.7	18.33	20.17	24.16	16.19	13.64	44.15	75.11	4.95	4.56	9.0443	18.2	48.71	79.67	0.954151	0.476104	0.598761	0.472727	1.26519	13.28	12.72
[truncated: 48 more columns]
