# Supplementary material for: Developing an eyeball positioning method in the eye orbit for craniofacial identification in Korean population
Source: Sci Rep. 2024 Jul 11;14:16039. doi: 10.1038/s41598-024-66833-0 (PMC11239852; doi:10.1038/s41598-024-66833-0)
Supplement: Supplementary file 3 — Supplementary Information 3. [file 41598_2024_66833_MOESM3_ESM.xlsx]

## Sheet: TEM_intra-observer analysis
Table1. Results of LO-LO distance for the intra-observer TEM calculation
C1	C1 e011-01-0 LO-LO distance			1st measurement	90.24	102.95	97.38	100.13	101.58	108	107.2	96.3	109.35	107.39	104.08	98.07
				2nd measurement	90.21	102.89	97.36	100.12	101.63	107.96	107.19	95.87	109.35	107.4	104.06	98.08
				Deviation	0.03	0.06	0.02	0.01	-0.05	0.04	0.01	0.43	0	-0.01	0.02	-0.01
				Deviation2	0.0009	0.0036	0.0004	0.0001	0.0025	0.0016	0.0001	0.1849	0	0.0001	0.0004	0.0001
				Σ (Deviations)2	0.1947
				Σ (Deviations)2/2N	0.0081125
				Absolute TEM	0.0900694
				VAV	101.866
				Relative TEM %	0.0884193
Table2. Results of CP-N depth for the intra-observer TEM calculation
C2	C2 e013-07-0 CP-N depth			1st measurement	62.84	80.72	64.52	75.1	76.36	82.33	82.07	72.3	77.03	87.03	68.7	73.45
				2nd measurement	61.77	80.64	64.33	75.44	75.81	83.32	81.72	74.25	77.38	88.4	69.08	74.7
				Deviation	1.07	0.08	0.19	-0.34	0.55	-0.99	0.35	-1.95	-0.35	-1.37	-0.38	-1.25
				Deviation2	1.1449	0.0064	0.0361	0.1156	0.3025	0.9801	0.1225	3.8025	0.1225	1.8769	0.1444	1.5625
				Σ (Deviations)2	10.2169
				Σ (Deviations)2/2N	0.425704
				Absolute TEM	0.65246
				VAV	75.3871
				Relative TEM %	0.86548
Table3. Results of MO-MO distance for the intra-observer TEM calculation
C3	C3 e011-02-0 MO-MO distance			1st measurement	15.86	19.5	18.64	20.31	17.88	22.5	22.3	19.12	20.94	23.27	22.69	19.92
				2nd measurement	15.68	19.73	19.23	20.64	18.3	22	22.28	18.82	21.35	23.17	21.71	20.04
				Deviation	0.18	-0.23	-0.59	-0.33	-0.42	0.5	0.02	0.3	-0.41	0.1	0.98	-0.12
				Deviation2	0.0324	0.0529	0.3481	0.1089	0.1764	0.25	0.0004	0.09	0.1681	0.01	0.9604	0.0144
				Σ (Deviations)2	2.212
				Σ (Deviations)2/2N	0.0921667
				Absolute TEM	0.30359
				VAV	20.245
				Relative TEM %	1.49958
Table4. Results of OC-OC distance for the intra-observer TEM calculation
C4	C4 e011-03-0 OC-OC distance			1st measurement	23.9	30.15	19.88	32.16	19.19	31.89	35.93	22.26	34.2	33.99	24.28	23.53
				2nd measurement	23.82	30.66	22.23	29.01	19.86	24.86	30.99	22.46	35.07	35.13	24.83	23.82
				Deviation	0.08	-0.51	-2.35	3.15	-0.67	7.03	4.94	-0.2	-0.87	-1.14	-0.55	-0.29
				Deviation2	0.0064	0.2601	5.5225	9.9225	0.4489	49.4209	24.4036	0.04	0.7569	1.2996	0.3025	0.0841
				Σ (Deviations)2	92.468
				Σ (Deviations)2/2N	3.85283
				Absolute TEM	1.96286
				VAV	27.2542
				Relative TEM %	7.20207
Table5. Results of MO-LO distance L for the intra-observer TEM calculation
L1	L1 e111-01-1 MO-LO distance L			1st measurement	37.72	41.52	40.05	39.46	41.35	42.02	42.25	38.77	44.69	41.64	40.51	38.48
				2nd measurement	37.69	41.05	39.54	39.21	41.51	42.42	42.26	38.77	43.96	41.78	41.31	38.21
				Deviation	0.03	0.47	0.51	0.25	-0.16	-0.4	-0.01	0	0.73	-0.14	-0.8	0.27
				Deviation2	0.0009	0.2209	0.2601	0.0625	0.0256	0.16	0.0001	0	0.5329	0.0196	0.64	0.0729
				Σ (Deviations)2	1.9955
				Σ (Deviations)2/2N	0.0831458
				Absolute TEM	0.28835
				VAV	40.6738
				Relative TEM %	0.708934
Table6. Results of MO-SO distance L for the intra-observer TEM calculation
L2	L2 e111-02-1 MO-SO distance L			1st measurement	15.99	15.31	17.46	13.51	17.96	16.11	15.66	13.18	22.23	14.08	14.62	14.63
				2nd measurement	16.02	15.04	16.67	13.15	17.39	16.96	16.47	13.41	21.36	16.3	15.06	14.39
				Deviation	-0.03	0.27	0.79	0.36	0.57	-0.85	-0.81	-0.23	0.87	-2.22	-0.44	0.24
				Deviation2	0.0009	0.0729	0.6241	0.1296	0.3249	0.7225	0.6561	0.0529	0.7569	4.9284	0.1936	0.0576
				Σ (Deviations)2	8.5204
				Σ (Deviations)2/2N	0.355017
				Absolute TEM	0.595833
				VAV	15.9567
				Relative TEM %	3.73407
Table7. Results of LO-SO distance L for the intra-observer TEM calculation
L3	L3 e111-03-1 LO-SO distance L			1st measurement	21.73	26.21	22.59	25.95	23.39	25.91	26.6	25.58	22.47	27.56	25.89	23.85
				2nd measurement	21.67	26.01	22.87	26.06	24.12	25.46	25.79	25.36	22.6	25.48	26.24	23.82
				Deviation	0.06	0.2	-0.28	-0.11	-0.73	0.45	0.81	0.22	-0.13	2.08	-0.35	0.03
				Deviation2	0.0036	0.04	0.0784	0.0121	0.5329	0.2025	0.6561	0.0484	0.0169	4.3264	0.1225	0.0009
				Σ (Deviations)2	6.0407
				Σ (Deviations)2/2N	0.251696
				Absolute TEM	0.501693
				VAV	24.7171
				Relative TEM %	2.02974
Table8. Results of MO-O distance L for the intra-observer TEM calculation
L4	L4 e111-04-1 MO-O distance L			1st measurement	23.79	28.79	24.67	23.18	24.78	27.28	29.06	22.87	30.86	29.43	26.3	24.81
				2nd measurement	23.81	28.34	24.9	23.12	24.87	27.75	28.89	22.67	30.12	29.49	27.14	24.56
				Deviation	-0.02	0.45	-0.23	0.06	-0.09	-0.47	0.17	0.2	0.74	-0.06	-0.84	0.25
				Deviation2	0.0004	0.2025	0.0529	0.0036	0.0081	0.2209	0.0289	0.04	0.5476	0.0036	0.7056	0.0625
				Σ (Deviations)2	1.8766
				Σ (Deviations)2/2N	0.0781917
				Absolute TEM	0.279628
				VAV	26.3117
				Relative TEM %	1.06275
Table9. Results of LO-O distance L for the intra-observer TEM calculation
L5	L5 e111-05-1 LO-O distance L			1st measurement	13.93	12.73	15.37	16.27	16.57	14.74	13.19	15.89	13.84	12.21	14.21	13.67
				2nd measurement	13.88	12.71	14.64	16.09	16.64	14.67	13.37	16.1	13.84	12.29	14.17	13.66
				Deviation	0.05	0.02	0.73	0.18	-0.07	0.07	-0.18	-0.21	0	-0.08	0.04	0.01
				Deviation2	0.0025	0.0004	0.5329	0.0324	0.0049	0.0049	0.0324	0.0441	0	0.0064	0.0016	0.0001
				Σ (Deviations)2	0.6626
				Σ (Deviations)2/2N	0.0276083
				Absolute TEM	0.166158
				VAV	14.3617
				Relative TEM %	1.15695
Table10. Results of MO-SO height L for the intra-observer TEM calculation
L6	L6 e112-01-1 MO-SO height L			1st measurement	14.92	18.08	15.35	18.31	12.44	14.73	14.98	13.73	16.81	18.78	18.13	17.83
				2nd measurement	15.16	18.19	18.36	18.12	15.66	13.54	14.48	13.71	17.77	18.31	16.24	17.67
				Deviation	-0.24	-0.11	-3.01	0.19	-3.22	1.19	0.5	0.02	-0.96	0.47	1.89	0.16
				Deviation2	0.0576	0.0121	9.0601	0.0361	10.3684	1.4161	0.25	0.0004	0.9216	0.2209	3.5721	0.0256
				Σ (Deviations)2	25.941
				Σ (Deviations)2/2N	1.08088
				Absolute TEM	1.03965
				VAV	16.3042
				Relative TEM %	6.3766
Table11. Results of MO-O height L for the intra-observer TEM calculation
L7	L7 e112-02-1 MO-O height L			1st measurement	18.79	21.14	18.92	19.27	22.93	22.43	18.81	20.5	24.33	20.95	19.61	18.83
				2nd measurement	18.73	21.07	15.82	19.18	20.12	23.54	19.46	20.75	23.56	21.08	21.72	18.99
				Deviation	0.06	0.07	3.1	0.09	2.81	-1.11	-0.65	-0.25	0.77	-0.13	-2.11	-0.16
				Deviation2	0.0036	0.0049	9.61	0.0081	7.8961	1.2321	0.4225	0.0625	0.5929	0.0169	4.4521	0.0256
				Σ (Deviations)2	24.3273
				Σ (Deviations)2/2N	1.01364
				Absolute TEM	1.0068
				VAV	20.4387
				Relative TEM %	4.92592
Table12. Results of SO-O height L for the intra-observer TEM calculation
L8	L8 e112-03-1 SO-O height L			1st measurement	33.71	39.22	34.27	37.58	35.37	37.16	33.79	34.23	41.14	39.73	37.74	36.66
				2nd measurement	33.89	39.26	34.18	37.29	35.78	37.08	33.94	34.45	41.33	39.39	37.96	36.65
				Deviation	-0.18	-0.04	0.09	0.29	-0.41	0.08	-0.15	-0.22	-0.19	0.34	-0.22	0.01
				Deviation2	0.0324	0.0016	0.0081	0.0841	0.1681	0.0064	0.0225	0.0484	0.0361	0.1156	0.0484	0.0001
				Σ (Deviations)2	0.5718
				Σ (Deviations)2/2N	0.023825
				Absolute TEM	0.154353
				VAV	36.7417
				Relative TEM %	0.420105
Table13. Results of SO-LO height L for the intra-observer TEM calculation
L9	L9 e112-04-1 SO-LO height L			1st measurement	24.76	26.03	20.69	19.1	16.11	18.54	17.54	21.95	15.78	19.18	20.35	24.65
				2nd measurement	24.99	26.12	20.41	18.5	16.54	18.42	17.97	21.02	15.98	18.87	20.52	24.65
				Deviation	-0.23	-0.09	0.28	0.6	-0.43	0.12	-0.43	0.93	-0.2	0.31	-0.17	0
				Deviation2	0.0529	0.0081	0.0784	0.36	0.1849	0.0144	0.1849	0.8649	0.04	0.0961	0.0289	0
				Σ (Deviations)2	1.9135
				Σ (Deviations)2/2N	0.0797292
				Absolute TEM	0.282364
				VAV	20.3612
				Relative TEM %	1.38677
Table14. Results of LO-O height L for the intra-observer TEM calculation
L10	L10 e112-05-1 LO-O height L			1st measurement	8.95	13.19	13.58	18.48	19.27	18.62	16.25	12.28	25.36	20.55	17.38	12.01
				2nd measurement	8.9	13.14	13.77	18.79	19.25	18.67	15.97	13.43	25.35	20.52	17.44	12
				Deviation	0.05	0.05	-0.19	-0.31	0.02	-0.05	0.28	-1.15	0.01	0.03	-0.06	0.01
				Deviation2	0.0025	0.0025	0.0361	0.0961	0.0004	0.0025	0.0784	1.3225	0.0001	0.0009	0.0036	0.0001
				Σ (Deviations)2	1.5457
				Σ (Deviations)2/2N	0.0644042
				Absolute TEM	0.25378
				VAV	16.3813
				Relative TEM %	1.54921
Table15. Results of SO-LO depth L for the intra-observer TEM calculation
L11	L11 e113-01-1 SO-LO depth L			1st measurement	15.02	12.33	13.74	11.52	11.02	12.45	14.56	14.02	10.27	10.97	9.57	8.14
				2nd measurement	15.58	12.55	13.7	11.83	10.67	13.12	14.77	13.7	10.59	11.78	9.85	8.31
				Deviation	-0.56	-0.22	0.04	-0.31	0.35	-0.67	-0.21	0.32	-0.32	-0.81	-0.28	-0.17
				Deviation2	0.3136	0.0484	0.0016	0.0961	0.1225	0.4489	0.0441	0.1024	0.1024	0.6561	0.0784	0.0289
				Σ (Deviations)2	2.0434
				Σ (Deviations)2/2N	0.0851417
				Absolute TEM	0.29179
				VAV	12.0858
				Relative TEM %	2.41432
Table16. Results of N-LO depth L for the intra-observer TEM calculation
L12	L12 e113-02-1 N-LO depth L			1st measurement	17.51	18.69	17.6	15.45	17.6	19.07	17.51	18.02	19.1	19.17	14.62	14.16
				2nd measurement	18.03	18.98	17.86	14.96	17.26	19.42	17.9	17.96	19.25	18.88	14.34	14.5
				Deviation	-0.52	-0.29	-0.26	0.49	0.34	-0.35	-0.39	0.06	-0.15	0.29	0.28	-0.34
				Deviation2	0.2704	0.0841	0.0676	0.2401	0.1156	0.1225	0.1521	0.0036	0.0225	0.0841	0.0784	0.1156
				Σ (Deviations)2	1.3566
				Σ (Deviations)2/2N	0.056525
				Absolute TEM	0.23775
				VAV	17.41
				Relative TEM %	1.36559
Table17. Results of MO-LO depth L for the intra-observer TEM calculation
L13	L13 e113-03-1 MO-LO depth L			1st measurement	10.77	12.29	13.08	8.46	10.31	10.99	10.79	11.64	14.17	11.35	7.83	8.95
				2nd measurement	11.35	12.32	12.1	7.88	9.58	12.27	11.49	11.49	13.62	11.17	9.35	8.9
				Deviation	-0.58	-0.03	0.98	0.58	0.73	-1.28	-0.7	0.15	0.55	0.18	-1.52	0.05
				Deviation2	0.3364	0.0009	0.9604	0.3364	0.5329	1.6384	0.49	0.0225	0.3025	0.0324	2.3104	0.0025
				Σ (Deviations)2	6.9657
				Σ (Deviations)2/2N	0.290238
				Absolute TEM	0.538737
				VAV	10.9229
				Relative TEM %	4.93217
Table18. Results of O-LO depth L for the intra-observer TEM calculation
L14	L14 e113-04-1 O-LO depth L			1st measurement	5.71	7.99	7.51	8.48	9.65	6.39	5.91	5.6	8.7	8.64	7.71	3.67
				2nd measurement	5.88	8.14	8.43	8.18	9.56	6.52	6.12	5.73	8.72	8.6	7.65	3.77
				Deviation	-0.17	-0.15	-0.92	0.3	0.09	-0.13	-0.21	-0.13	-0.02	0.04	0.06	-0.1
				Deviation2	0.0289	0.0225	0.8464	0.09	0.0081	0.0169	0.0441	0.0169	0.0004	0.0016	0.0036	0.01
				Σ (Deviations)2	1.0894
				Σ (Deviations)2/2N	0.0453917
				Absolute TEM	0.213053
				VAV	7.21917
				Relative TEM %	2.95122
Table19. Results of CP-LO depth L for the intra-observer TEM calculation
L15	L15 e113-05-1 CP-LO depth L			1st measurement	45.33	62.03	46.92	59.65	58.76	63.26	64.56	54.28	57.93	67.86	54.08	59.29
				2nd measurement	43.74	61.66	46.46	60.47	58.55	63.9	63.82	56.29	58.14	69.51	54.74	60.2
				Deviation	1.59	0.37	0.46	-0.82	0.21	-0.64	0.74	-2.01	-0.21	-1.65	-0.66	-0.91
				Deviation2	2.5281	0.1369	0.2116	0.6724	0.0441	0.4096	0.5476	4.0401	0.0441	2.7225	0.4356	0.8281
				Σ (Deviations)2	1.0894
				Σ (Deviations)2/2N	0.0453917
				Absolute TEM	0.213053
				VAV	7.21917
				Relative TEM %	2.95122
Table20. Results of CP-SO depth L for the intra-observer TEM calculation
L16	L16 e113-06-1 CP-SO depth L			1st measurement	60.35	74.36	60.66	71.17	69.78	75.72	79.12	68.3	68.2	78.83	63.65	67.43
				2nd measurement	59.32	74.21	60.16	72.3	69.22	77.03	78.59	69.99	68.73	81.3	64.59	68.51
				Deviation	1.03	0.15	0.5	-1.13	0.56	-1.31	0.53	-1.69	-0.53	-2.47	-0.94	-1.08
				Deviation2	1.0609	0.0225	0.25	1.2769	0.3136	1.7161	0.2809	2.8561	0.2809	6.1009	0.8836	1.1664
				Σ (Deviations)2	16.2088
				Σ (Deviations)2/2N	0.675367
				Absolute TEM	0.821807
				VAV	70.0633
				Relative TEM %	1.17295
Table21. Results of CP-OC depth L for the intra-observer TEM calculation
L17	L17 e113-08-1 CP-OC depth L			1st measurement	10.64	31.94	9.89	28.54	21.57	27.56	30.84	20.72	23.93	33.52	16.72	23.66
				2nd measurement	9.61	31.81	12.41	27.44	22.06	27.53	24.57	22.5	24.18	35.39	17.62	25.71
				Deviation	1.03	0.13	-2.52	1.1	-0.49	0.03	6.27	-1.78	-0.25	-1.87	-0.9	-2.05
				Deviation2	1.0609	0.0169	6.3504	1.21	0.2401	0.0009	39.3129	3.1684	0.0625	3.4969	0.81	4.2025
				Σ (Deviations)2	59.9324
				Σ (Deviations)2/2N	2.49718
				Absolute TEM	1.58025
				VAV	23.3483
				Relative TEM %	6.76814
Table22. Results of OC-LC depth L for the intra-observer TEM calculation
L18	L18 e113-09-1 OC-LO depth L			1st measurement	34.69	30.08	37.02	31.11	37.19	35.7	33.72	33.57	33.99	34.34	37.36	35.63
				2nd measurement	34.13	29.85	34.05	33.03	36.49	36.38	39.24	33.79	33.96	34.13	37.12	34.48
				Deviation	0.56	0.23	2.97	-1.92	0.7	-0.68	-5.52	-0.22	0.03	0.21	0.24	1.15
				Deviation2	0.3136	0.0529	8.8209	3.6864	0.49	0.4624	30.4704	0.0484	0.0009	0.0441	0.0576	1.3225
				Σ (Deviations)2	45.7701
				Σ (Deviations)2/2N	1.90709
				Absolute TEM	1.38097
				VAV	34.6271
				Relative TEM %	3.98813
Table23. Results of CP-MO depth L for the intra-observer TEM calculation
L19	L19 e113-10-1 CP-MO depth L			1st measurement	56.1	74.32	59.99	68.11	69.07	74.26	75.35	65.92	72.1	79.21	61.91	68.24
				2nd measurement	55.09	73.98	58.56	68.35	68.12	76.17	75.31	67.78	71.76	80.68	64.09	69.1
				Deviation	1.01	0.34	1.43	-0.24	0.95	-1.91	0.04	-1.86	0.34	-1.47	-2.18	-0.86
				Deviation2	1.0201	0.1156	2.0449	0.0576	0.9025	3.6481	0.0016	3.4596	0.1156	2.1609	4.7524	0.7396
				Σ (Deviations)2	19.0185
				Σ (Deviations)2/2N	0.792438
				Absolute TEM	0.89019
				VAV	68.8987
				Relative TEM %	1.29203
Table24. Results of CP-O depth L for the intra-observer TEM calculation
L20	L20 e113-11-1 CP-O depth L			1st measurement	51.04	70.02	54.43	68.13	68.41	69.65	70.47	59.88	66.63	76.5	61.8	62.96
				2nd measurement	49.62	69.8	54.9	68.65	68.1	70.42	69.94	62.02	66.85	78.11	62.39	63.97
				Deviation	1.42	0.22	-0.47	-0.52	0.31	-0.77	0.53	-2.14	-0.22	-1.61	-0.59	-1.01
				Deviation2	2.0164	0.0484	0.2209	0.2704	0.0961	0.5929	0.2809	4.5796	0.0484	2.5921	0.3481	1.0201
				Σ (Deviations)2	12.1143
				Σ (Deviations)2/2N	0.504763
				Absolute TEM	0.710466
				VAV	65.1954
				Relative TEM %	1.08975
Table25. Results of LC-SO height L for the intra-observer TEM calculation
L21	L21 e122-01-1 LC-SO height L			1st measurement	15.95	17.52	15.57	18.25	15.78	18.17	15.98	15.68	18.8	19.76	17.9	18.46
				2nd measurement	16.12	17.54	15.45	18.02	16.19	18.09	16.02	15.8	18.99	19.41	18.14	18.46
				Deviation	-0.17	-0.02	0.12	0.23	-0.41	0.08	-0.04	-0.12	-0.19	0.35	-0.24	0
				Deviation2	0.0289	0.0004	0.0144	0.0529	0.1681	0.0064	0.0016	0.0144	0.0361	0.1225	0.0576	0
				Σ (Deviations)2	0.5033
				Σ (Deviations)2/2N	0.0209708
				Absolute TEM	0.144813
				VAV	17.3354
				Relative TEM %	0.83536
Table26. Results of LC-O height L for the intra-observer TEM calculation
L22	L22 e122-02-1 LC-O height L			1st measurement	17.76	21.7	18.7	19.33	19.59	18.98	17.81	18.54	22.33	19.97	19.84	18.2
				2nd measurement	17.77	21.72	18.73	19.27	19.59	18.99	17.92	18.66	22.34	19.98	19.82	18.19
				Deviation	-0.01	-0.02	-0.03	0.06	0	-0.01	-0.11	-0.12	-0.01	-0.01	0.02	0.01
				Deviation2	0.0001	0.0004	0.0009	0.0036	0	0.0001	0.0121	0.0144	0.0001	0.0001	0.0004	0.0001
				Σ (Deviations)2	0.0323
				Σ (Deviations)2/2N	0.00134583
				Absolute TEM	0.0366856
				VAV	19.4054
				Relative TEM %	0.189048
Table27. Results of LC-MO distance L for the intra-observer TEM calculation
L23	L23 e122-03-1 LC-MO distance L			1st measurement	20.81	24.12	24.75	21.61	23.26	24.03	24.47	22.17	26.19	25.36	23.44	18.85
				2nd measurement	20.92	23.81	24.19	21.25	23.36	24.56	24.64	22.2	25.49	25.44	24.21	18.6
				Deviation	-0.11	0.31	0.56	0.36	-0.1	-0.53	-0.17	-0.03	0.7	-0.08	-0.77	0.25
				Deviation2	0.0121	0.0961	0.3136	0.1296	0.01	0.2809	0.0289	0.0009	0.49	0.0064	0.5929	0.0625
				Σ (Deviations)2	2.0239
				Σ (Deviations)2/2N	0.0843292
				Absolute TEM	0.290395
				VAV	23.2387
				Relative TEM %	1.24961
Table28. Results of LC-LO distance L for the intra-observer TEM calculation
L24	L24 e122-04-1 LC-LO distance L			1st measurement	16.91	17.4	15.3	17.85	18.09	17.99	17.78	16.59	18.5	16.28	17.07	19.63
				2nd measurement	16.78	17.24	15.35	17.96	18.15	17.85	17.62	16.58	18.47	16.34	17.1	19.61
				Deviation	0.13	0.16	-0.05	-0.11	-0.06	0.14	0.16	0.01	0.03	-0.06	-0.03	0.02
				Deviation2	0.0169	0.0256	0.0025	0.0121	0.0036	0.0196	0.0256	0.0001	0.0009	0.0036	0.0009	0.0004
				Σ (Deviations)2	0.1118
				Σ (Deviations)2/2N	0.00465833
				Absolute TEM	0.068252
				VAV	17.435
				Relative TEM %	0.391465
Table29. Results of LC-LO depth L for the intra-observer TEM calculation
L25	L25 e123-01-1 LC-LO depth L			1st measurement	8.56	13.53	15.36	13.11	10.2	9.96	13.51	13.93	11.98	10.73	14.39	5.73
				2nd measurement	8.74	13.7	15.36	12.96	10.09	10.11	13.66	13.83	12	10.64	14.37	5.87
				Deviation	-0.18	-0.17	0	0.15	0.11	-0.15	-0.15	0.1	-0.02	0.09	0.02	-0.14
				Deviation2	0.0324	0.0289	0	0.0225	0.0121	0.0225	0.0225	0.01	0.0004	0.0081	0.0004	0.0196
				Σ (Deviations)2	0.1794
				Σ (Deviations)2/2N	0.007475
				Absolute TEM	0.0864581
				VAV	11.7633
				Relative TEM %	0.734979
Table30. Results of LC-OC depth L for the intra-observer TEM calculation
L26	L26 e123-02-1 LC-OC depth L			1st measurement	38.15	48.66	41.69	48.67	47.38	52.45	53.47	43.34	53.2	54.77	51.76	41.36
				2nd measurement	42.86	43.54	49.41	45.99	46.58	46.48	52.9	47.62	45.96	44.77	51.48	40.35
				Deviation	-4.71	5.12	-7.72	2.68	0.8	5.97	0.57	-4.28	7.24	10	0.28	1.01
				Deviation2	22.1841	26.2144	59.5984	7.1824	0.64	35.6409	0.3249	18.3184	52.4176	100	0.0784	1.0201
				Σ (Deviations)2	323.62
				Σ (Deviations)2/2N	13.4842
				Absolute TEM	3.67208
				VAV	47.2017
				Relative TEM %	7.77955
Table31. Results of LC-CP depth L for the intra-observer TEM calculation
L27	L27 e123-03-1 LC-CP depth L			1st measurement	53.89	75.56	62.27	72.76	68.95	73.22	78.07	68.21	69.91	78.59	68.48	65.02
				2nd measurement	52.47	75.36	61.82	73.44	68.63	74.01	77.48	70.12	70.14	80.16	69.1	66.07
				Deviation	1.42	0.2	0.45	-0.68	0.32	-0.79	0.59	-1.91	-0.23	-1.57	-0.62	-1.05
				Deviation2	2.0164	0.04	0.2025	0.4624	0.1024	0.6241	0.3481	3.6481	0.0529	2.4649	0.3844	1.1025
				Σ (Deviations)2	11.4487
				Σ (Deviations)2/2N	0.477029
				Absolute TEM	0.690673
				VAV	69.7388
				Relative TEM %	0.990372
Table32. Results of LA-LP depth L for the intra-observer TEM calculation
L28	L28 e133-01-1 LA-LP depth L			1st measurement	3.18	4.31	3.88	3.62	3.87	1.98	3.62	3.61	4.22	3.91	4.19	4.99
				2nd measurement	3.17	4.51	3.88	3.62	3.87	1.98	3.62	3.62	4.23	3.91	4.19	4.99
				Deviation	0.01	-0.2	0	0	0	0	0	-0.01	-0.01	0	0	0
				Deviation2	0.0001	0.04	0	0	0	0	0	0.0001	0.0001	0	0	0
				Σ (Deviations)2	0.0403
				Σ (Deviations)2/2N	0.00167917
				Absolute TEM	0.0409776
				VAV	3.79042
				Relative TEM %	1.08109
Table33. Results of LC-CA depth L for the intra-observer TEM calculation
L29	L29 e133-02-1 LC-CA depth L			1st measurement	4.19	5.03	4.7	4.74	4.68	4.85	4.85	4.47	5.56	4.3	5.74	3.63
				2nd measurement	4.18	4.66	4.7	4.74	4.7	4.83	4.84	4.27	5.57	4.35	5.75	3.58
				Deviation	0.01	0.37	0	0	-0.02	0.02	0.01	0.2	-0.01	-0.05	-0.01	0.05
				Deviation2	0.0001	0.1369	0	0	0.0004	0.0004	0.0001	0.04	0.0001	0.0025	0.0001	0.0025
				Σ (Deviations)2	0.1831
				Σ (Deviations)2/2N	0.00762917
				Absolute TEM	0.0873451
				VAV	4.70458
				Relative TEM %	1.8566
Table34. Results of Lens diameter L for the intra-observer TEM calculation
L30	L30 e134-01-1 Lens diameter L			1st measurement	8.0765	9.0025	9.0501	9.013	8.5218	8.3723	9.0053	8.1985	9.3447	8.1027	9.4721	9.7523
				2nd measurement	7.8944	8.9709	8.8417	8.8755	8.5207	8.0081	9.1349	8.3378	9.3617	8.1017	9.148	9.3935
				Deviation	0.1821	0.0316	0.2084	0.1375	0.0011	0.3642	-0.1296	-0.1393	-0.017	0.001	0.3241	0.3588
				Deviation2	0.0331604	0.00099856	0.0434306	0.0189062	1.21e-06	0.132642	0.0167962	0.0194045	0.000289	1e-06	0.105041	0.128737
				Σ (Deviations)2	0.499408
				Σ (Deviations)2/2N	0.0208086
				Absolute TEM	0.144252
				VAV	8.77086
				Relative TEM %	1.64467
Table35. Results of LO-CA depth L for the intra-observer TEM calculation
L31	L31 L25+L29 (LO-CA depth L)			1st measurement	12.75	18.56	20.06	17.85	14.88	14.81	18.36	18.4	17.54	15.03	20.13	9.36
				2nd measurement	12.92	18.36	20.06	17.7	14.79	14.94	18.5	18.1	17.57	14.99	20.12	9.45
				Deviation	-0.17	0.2	0	0.15	0.09	-0.13	-0.14	0.3	-0.03	0.04	0.01	-0.09
				Deviation2	0.0289	0.04	0	0.0225	0.0081	0.0169	0.0196	0.09	0.0009	0.0016	0.0001	0.0081
				Σ (Deviations)2	0.2367
				Σ (Deviations)2/2N	0.0098625
				Absolute TEM	0.0993101
				VAV	16.4679
				Relative TEM %	0.603052
Table36. Results of OC-CA depth L for the intra-observer TEM calculation
L32	L32 L26+L29 (OC-CA depth L)			1st measurement	42.34	53.69	46.39	53.41	52.06	57.3	58.32	47.81	58.76	59.07	57.5	44.99
				2nd measurement	47.04	48.2	54.11	50.73	51.28	51.31	57.74	51.89	51.53	49.12	57.23	43.93
				Deviation	-4.7	5.49	-7.72	2.68	0.78	5.99	0.58	-4.08	7.23	9.95	0.27	1.06
				Deviation2	22.09	30.1401	59.5984	7.1824	0.6084	35.8801	0.3364	16.6464	52.2729	99.0025	0.0729	1.1236
				Σ (Deviations)2	324.954
				Σ (Deviations)2/2N	13.5398
				Absolute TEM	3.67964
				VAV	51.9062
				Relative TEM %	7.08901
Table37. Results of LC-CA depth L for the intra-observer TEM calculation
L33	L33 L27+L29 (LC-CA depth L)			1st measurement	58.08	80.59	66.97	77.5	73.63	78.07	82.92	72.68	75.47	82.89	74.22	68.65
				2nd measurement	56.65	80.02	66.52	78.18	73.33	78.84	82.32	74.39	75.71	84.51	74.85	69.65
				Deviation	1.43	0.57	0.45	-0.68	0.3	-0.77	0.6	-1.71	-0.24	-1.62	-0.63	-1
				Deviation2	2.0449	0.3249	0.2025	0.4624	0.09	0.5929	0.36	2.9241	0.0576	2.6244	0.3969	1
				Σ (Deviations)2	11.0806
				Σ (Deviations)2/2N	0.461692
				Absolute TEM	0.679479
				VAV	74.4433
				Relative TEM %	0.912747
Table38. Results of SO-O height L / MO-LO distance L : Orbital Index for the intra-observer TEM calculation
LI1	LI1 L1÷L8 ( MO-LO distance L ÷ SO-O height L ) : Orbital Index			1st measurement	1.11896	1.05864	1.16866	1.05003	1.16907	1.13079	1.25037	1.13263	1.08629	1.04807	1.0734	1.04965
				2nd measurement	1.11213	1.04559	1.15682	1.05149	1.16015	1.14401	1.24514	1.1254	1.06363	1.06068	1.08825	1.04256
				Deviation	0.00682833	0.0130501	0.0118438	-0.00146172	0.0089245	-0.0132272	0.00523145	0.00723306	0.0226566	-0.0126008	-0.0148539	0.00708059
				Deviation2	4.66261e-05	0.000170304	0.000140275	2.13664e-06	7.96467e-05	0.000174958	2.73681e-05	5.23172e-05	0.000513319	0.00015878	0.000220637	5.01347e-05
				Σ (Deviations)2	0.0016365
				Σ (Deviations)2/2N	6.81876e-05
				Absolute TEM	0.00825758
				VAV	1.10968
				Relative TEM %	0.744138
Table39. Results of LC-GS distance L for the intra-observer TEM calculation
LE1	LE1 e121-01-01 LC-GS distance L			1st measurement	11.93	12.62	12.34	12.98	12.43	13.94	13.87	11.47	12.38	12.01	12.61	13.43
				2nd measurement	11.92	12.61	12.31	13.05	12.22	13.94	13.85	10.88	12.38	11.77	12.62	13.43
				Deviation	0.01	0.01	0.03	-0.07	0.21	0	0.02	0.59	0	0.24	-0.01	0
				Deviation2	0.0001	0.0001	0.0009	0.0049	0.0441	0	0.0004	0.3481	0	0.0576	0.0001	0
				Σ (Deviations)2	0.4563
				Σ (Deviations)2/2N	0.0190125
				Absolute TEM	0.137886
				VAV	12.6246
				Relative TEM %	1.0922
Table40. Results of LC-GM distance L for the intra-observer TEM calculation
LE2	LE2 e121-02-02 LC-GM distance L			1st measurement	11.98	13.17	13.19	12.15	12.48	12.73	12.91	11.93	12.52	13.34	12.15	11.41
				2nd measurement	12.08	13.28	13.06	12.54	12.45	12.77	13.21	11.57	12.09	12.75	12.14	11.42
				Deviation	-0.1	-0.11	0.13	-0.39	0.03	-0.04	-0.3	0.36	0.43	0.59	0.01	-0.01
				Deviation2	0.01	0.0121	0.0169	0.1521	0.0009	0.0016	0.09	0.1296	0.1849	0.3481	0.0001	0.0001
				Σ (Deviations)2	0.9464
				Σ (Deviations)2/2N	0.0394333
				Absolute TEM	0.198578
				VAV	12.4717
				Relative TEM %	1.59224
Table41. Results of GC-GS distance L for the intra-observer TEM calculation
LE3	LE3 e121-03-01 GC-GS distance L			1st measurement	11.38	12.29	12.12	11.68	12.42	12.08	12.53	10.81	12.28	11.97	11.6	11.18
				2nd measurement	11.38	12.29	12.01	11.69	12.32	12.04	12.52	10.54	12.29	11.85	11.59	11.18
				Deviation	0	0	0.11	-0.01	0.1	0.04	0.01	0.27	-0.01	0.12	0.01	0
				Deviation2	0	0	0.0121	0.0001	0.01	0.0016	0.0001	0.0729	0.0001	0.0144	0.0001	0
				Σ (Deviations)2	0.1114
				Σ (Deviations)2/2N	0.00464167
				Absolute TEM	0.0681298
				VAV	11.835
				Relative TEM %	0.575664
Table42. Results of GC-GM distance L for the intra-observer TEM calculation
LE4	LE4 e121-04-01 GC-GM distance L			1st measurement	10.8	12.6	12.38	11.51	11.11	12.2	12.23	11.58	11.7	12.36	11.8	11.39
				2nd measurement	10.66	12.62	12.33	12.25	11.22	12.14	12.5	11.3	11.39	11.66	11.8	11.38
				Deviation	0.14	-0.02	0.05	-0.74	-0.11	0.06	-0.27	0.28	0.31	0.7	0	0.01
				Deviation2	0.0196	0.0004	0.0025	0.5476	0.0121	0.0036	0.0729	0.0784	0.0961	0.49	0	0.0001
				Σ (Deviations)2	1.3233
				Σ (Deviations)2/2N	0.0551375
				Absolute TEM	0.234814
				VAV	11.7879
				Relative TEM %	1.99199
Table43. Results of GI-GS distance L for the intra-observer TEM calculation
LE5	LE3 e121-03-01 GI-GS distance L			1st measurement	22.76	24.58	24.24	23.36	24.84	24.16	25.06	21.62	24.56	23.94	23.2	22.36
				2nd measurement	22.76	24.58	24.02	23.38	24.64	24.08	25.04	21.08	24.58	23.7	23.18	22.36
				Deviation	0	0	0.22	-0.02	0.2	0.08	0.02	0.54	-0.02	0.24	0.02	0
				Deviation2	0	0	0.0484	0.0004	0.04	0.0064	0.0004	0.2916	0.0004	0.0576	0.0004	0
				Σ (Deviations)2	0.4456
				Σ (Deviations)2/2N	0.0185667
				Absolute TEM	0.13626
				VAV	23.67
				Relative TEM %	0.575664
Table44. Results of GL-GM distance L for the intra-observer TEM calculation
LE6	LE4 e121-04-01 GL-GM distance L			1st measurement	21.6	25.2	24.76	23.02	22.22	24.4	24.46	23.16	23.4	24.72	23.6	22.78
				2nd measurement	21.32	25.24	24.66	24.5	22.44	24.28	25	22.6	22.78	23.32	23.6	22.76
				Deviation	0.28	-0.04	0.1	-1.48	-0.22	0.12	-0.54	0.56	0.62	1.4	0	0.02
				Deviation2	0.0784	0.0016	0.01	2.1904	0.0484	0.0144	0.2916	0.3136	0.3844	1.96	0	0.0004
				Σ (Deviations)2	5.2932
				Σ (Deviations)2/2N	0.22055
				Absolute TEM	0.469628
				VAV	23.5758
				Relative TEM %	1.99199
Table45. Results of MO-LO distance R for the intra-observer TEM calculation
R1	R1 e211-01-2 MO-LO distance R			1st measurement	36.66	41.93	38.69	40.36	42.35	43.49	42.65	38.42	43.72	42.48	40.89	39.67
				2nd measurement	36.84	42.11	38.59	40.27	41.81	43.54	42.64	38.28	44.04	42.45	41.05	39.83
				Deviation	-0.18	-0.18	0.1	0.09	0.54	-0.05	0.01	0.14	-0.32	0.03	-0.16	-0.16
				Deviation2	0.0324	0.0324	0.01	0.0081	0.2916	0.0025	0.0001	0.0196	0.1024	0.0009	0.0256	0.0256
				Σ (Deviations)2	0.5512
				Σ (Deviations)2/2N	0.0229667
				Absolute TEM	0.151548
				VAV	40.9483
				Relative TEM %	0.370095
Table46. Results of MO-SO distance R for the intra-observer TEM calculation
R2	R2 e211-02-2 MO-SO distance R			1st measurement	15.25	16.38	17.58	14.76	15.92	15.87	16.44	10.77	16.29	17.63	17.63	13.23
				2nd measurement	15.36	16.41	19.26	14.97	13.48	15.74	16.69	10.85	17.13	18.66	17.83	12.92
				Deviation	-0.11	-0.03	-1.68	-0.21	2.44	0.13	-0.25	-0.08	-0.84	-1.03	-0.2	0.31
				Deviation2	0.0121	0.0009	2.8224	0.0441	5.9536	0.0169	0.0625	0.0064	0.7056	1.0609	0.04	0.0961
				Σ (Deviations)2	10.8215
				Σ (Deviations)2/2N	0.450896
				Absolute TEM	0.671488
				VAV	15.7104
				Relative TEM %	4.27416
Table47. Results of LO-SO distance R for the intra-observer TEM calculation
R3	R3 e211-03-2 LO-SO distance R			1st measurement	21.41	25.55	21.1	25.6	26.43	27.62	26.21	27.64	27.43	24.85	23.26	26.44
				2nd measurement	21.48	25.7	19.33	25.3	28.33	27.81	25.95	27.43	26.91	23.79	23.22	26.91
				Deviation	-0.07	-0.15	1.77	0.3	-1.9	-0.19	0.26	0.21	0.52	1.06	0.04	-0.47
				Deviation2	0.0049	0.0225	3.1329	0.09	3.61	0.0361	0.0676	0.0441	0.2704	1.1236	0.0016	0.2209
				Σ (Deviations)2	8.6246
				Σ (Deviations)2/2N	0.359358
				Absolute TEM	0.599465
				VAV	25.2375
				Relative TEM %	2.37529
Table48. Results of MO-O distance R for the intra-observer TEM calculation
R4	R4 e211-04-2 MO-O distance R			1st measurement	24.73	28.71	25.8	21.92	23.43	28.62	26.75	20.11	28.01	28.11	27.43	26.05
				2nd measurement	24.91	28.87	27.11	21.58	22.95	28.64	26.91	20.63	28.35	28.2	27.56	26.18
				Deviation	-0.18	-0.16	-1.31	0.34	0.48	-0.02	-0.16	-0.52	-0.34	-0.09	-0.13	-0.13
				Deviation2	0.0324	0.0256	1.7161	0.1156	0.2304	0.0004	0.0256	0.2704	0.1156	0.0081	0.0169	0.0169
				Σ (Deviations)2	2.574
				Σ (Deviations)2/2N	0.10725
				Absolute TEM	0.32749
				VAV	25.8983
				Relative TEM %	1.26452
Table49. Results of LO-O distance R for the intra-observer TEM calculation
R5	R5 e211-05-2 LO-O distance R			1st measurement	11.93	13.22	12.89	18.44	18.92	14.87	15.89	18.31	15.71	14.38	13.46	13.61
				2nd measurement	11.93	13.23	11.48	18.7	18.86	14.9	15.74	17.65	15.7	14.25	13.49	13.65
				Deviation	0	-0.01	1.41	-0.26	0.06	-0.03	0.15	0.66	0.01	0.13	-0.03	-0.04
				Deviation2	0	0.0001	1.9881	0.0676	0.0036	0.0009	0.0225	0.4356	0.0001	0.0169	0.0009	0.0016
				Σ (Deviations)2	2.5379
				Σ (Deviations)2/2N	0.105746
				Absolute TEM	0.325186
				VAV	15.0504
				Relative TEM %	2.16064
Table50. Results of MO-SO height R for the intra-observer TEM calculation
R6	R6 e212-01-2 MO-SO height R			1st measurement	13.83	20.35	17.61	18.49	13.83	14.79	15.35	14.3	18.52	18.32	18.13	19.25
				2nd measurement	14.96	20.64	17.99	17.81	15.23	14.98	16.06	14.81	18.07	17.87	17.27	19.56
				Deviation	-1.13	-0.29	-0.38	0.68	-1.4	-0.19	-0.71	-0.51	0.45	0.45	0.86	-0.31
				Deviation2	1.2769	0.0841	0.1444	0.4624	1.96	0.0361	0.5041	0.2601	0.2025	0.2025	0.7396	0.0961
				Σ (Deviations)2	5.9688
				Σ (Deviations)2/2N	0.2487
				Absolute TEM	0.498698
				VAV	17.0008
				Relative TEM %	2.93338
Table51. Results of O-SO height R for the intra-observer TEM calculation
R7	R7 e212-02-2 MO-O height R			1st measurement	20.28	18.19	17.02	18.12	20.97	23.06	18.56	20.72	22.3	19.87	19.45	19.4
				2nd measurement	19.05	17.87	16.77	18.87	19.84	22.87	17.56	20.17	22.68	20.3	20.38	19.27
				Deviation	1.23	0.32	0.25	-0.75	1.13	0.19	1	0.55	-0.38	-0.43	-0.93	0.13
				Deviation2	1.5129	0.1024	0.0625	0.5625	1.2769	0.0361	1	0.3025	0.1444	0.1849	0.8649	0.0169
				Σ (Deviations)2	6.0669
				Σ (Deviations)2/2N	0.252787
				Absolute TEM	0.50278
				VAV	19.7321
				Relative TEM %	2.54803
Table52. Results of SO-O height R for the intra-observer TEM calculation
R8	R8 e212-03-2 SO-O height R			1st measurement	34.11	38.54	34.63	36.61	34.8	37.85	33.91	35.02	40.83	38.19	37.58	38.65
				2nd measurement	34.01	38.51	34.75	36.68	35.08	37.84	33.62	34.98	40.75	38.17	37.65	38.83
				Deviation	0.1	0.03	-0.12	-0.07	-0.28	0.01	0.29	0.04	0.08	0.02	-0.07	-0.18
				Deviation2	0.01	0.0009	0.0144	0.0049	0.0784	0.0001	0.0841	0.0016	0.0064	0.0004	0.0049	0.0324
				Σ (Deviations)2	0.2385
				Σ (Deviations)2/2N	0.0099375
				Absolute TEM	0.099687
				VAV	36.7329
				Relative TEM %	0.271383
Table53. Results of SO-LO height R for the intra-observer TEM calculation
R9	R9 e212-04-2 SO-LO height R			1st measurement	24.58	25.14	21.08	19.5	17.12	18.59	16.96	20.45	27.76	17.9	21.32	24.58
				2nd measurement	24.44	25.09	21.42	19.85	17.38	18.58	16.44	18.87	27.65	17.87	21.41	24.76
				Deviation	0.14	0.05	-0.34	-0.35	-0.26	0.01	0.52	1.58	0.11	0.03	-0.09	-0.18
				Deviation2	0.0196	0.0025	0.1156	0.1225	0.0676	0.0001	0.2704	2.4964	0.0121	0.0009	0.0081	0.0324
				Σ (Deviations)2	3.1482
				Σ (Deviations)2/2N	0.131175
				Absolute TEM	0.362181
				VAV	21.1975
				Relative TEM %	1.7086
Table54. Results of LO-O height R for the intra-observer TEM calculation
R10	R10 e212-05-2 LO-O height R			1st measurement	9.54	13.4	13.54	17.11	17.68	19.25	16.95	14.56	13.07	20.29	16.27	14.07
				2nd measurement	9.56	13.43	13.33	16.83	17.69	19.27	17.19	16.1	13.1	20.3	16.24	14.07
				Deviation	-0.02	-0.03	0.21	0.28	-0.01	-0.02	-0.24	-1.54	-0.03	-0.01	0.03	0
				Deviation2	0.0004	0.0009	0.0441	0.0784	0.0001	0.0004	0.0576	2.3716	0.0009	0.0001	0.0009	0
				Σ (Deviations)2	2.5554
				Σ (Deviations)2/2N	0.106475
				Absolute TEM	0.326305
				VAV	15.535
				Relative TEM %	2.10045
Table55. Results of SO-LO depth R for the intra-observer TEM calculation
R11	R11 e213-01-2 SO-LO depth R			1st measurement	14.05	11.06	14.11	12.51	8.3	12.54	14.81	13.87	11.31	9.11	10.18	9.15
				2nd measurement	13.74	10.76	14.19	12.8	8.91	12.32	14.55	13.66	12.88	10.62	10.33	9.08
				Deviation	0.31	0.3	-0.08	-0.29	-0.61	0.22	0.26	0.21	-1.57	-1.51	-0.15	0.07
				Deviation2	0.0961	0.09	0.0064	0.0841	0.3721	0.0484	0.0676	0.0441	2.4649	2.2801	0.0225	0.0049
				Σ (Deviations)2	5.5812
				Σ (Deviations)2/2N	0.23255
				Absolute TEM	0.482234
				VAV	11.8683
				Relative TEM %	4.0632
Table56. Results of N-LO depth R for the intra-observer TEM calculation
R12	R12 e213-02-2 N-LO depth R			1st measurement	17.05	16.53	21.24	15.64	10.3	19.15	19.08	18.41	18.58	16.68	15.97	14.84
				2nd measurement	16.56	15.78	21.37	16.02	10.56	18.61	18.52	18.54	18.62	16.97	15.89	14.5
				Deviation	0.49	0.75	-0.13	-0.38	-0.26	0.54	0.56	-0.13	-0.04	-0.29	0.08	0.34
				Deviation2	0.2401	0.5625	0.0169	0.1444	0.0676	0.2916	0.3136	0.0169	0.0016	0.0841	0.0064	0.1156
				Σ (Deviations)2	1.8613
				Σ (Deviations)2/2N	0.0775542
				Absolute TEM	0.278485
				VAV	16.8921
				Relative TEM %	1.64862
Table57. Results of MO-LO depth R for the intra-observer TEM calculation
R13	R13 e213-03-2 MO-LO depth R			1st measurement	11.01	8.89	15.14	8.64	5.39	10.88	11.51	11.61	12.65	10.37	7.9	10.14
				2nd measurement	10.47	8.27	14.85	9.18	4.88	10.34	10.81	11.71	13.01	10.9	8.73	10
				Deviation	0.54	0.62	0.29	-0.54	0.51	0.54	0.7	-0.1	-0.36	-0.53	-0.83	0.14
				Deviation2	0.2916	0.3844	0.0841	0.2916	0.2601	0.2916	0.49	0.01	0.1296	0.2809	0.6889	0.0196
				Σ (Deviations)2	3.2224
				Σ (Deviations)2/2N	0.134267
				Absolute TEM	0.366424
				VAV	10.3033
				Relative TEM %	3.55637
Table58. Results of O-LO depth R for the intra-observer TEM calculation
R14	R14 e213-04-2 O-LO depth R			1st measurement	4.16	6.69	8.42	9.29	7.47	6.97	5.97	7.13	9.2	9.56	9.13	4.27
				2nd measurement	4.03	6.59	6.58	9.29	7.61	6.89	5.91	7.34	9.18	9.64	9.14	4.17
				Deviation	0.13	0.1	1.84	0	-0.14	0.08	0.06	-0.21	0.02	-0.08	-0.01	0.1
				Deviation2	0.0169	0.01	3.3856	0	0.0196	0.0064	0.0036	0.0441	0.0004	0.0064	0.0001	0.01
				Σ (Deviations)2	3.5031
				Σ (Deviations)2/2N	0.145962
				Absolute TEM	0.38205
				VAV	7.27625
				Relative TEM %	5.25065
Table59. Results of CP-LO depth R for the intra-observer TEM calculation
R15	R15 e213-05-2 CP-LO depth R			1st measurement	45.79	64.19	43.28	59.47	66.05	63.18	62.99	53.89	58.44	70.35	52.73	58.6
				2nd measurement	45.21	64.86	42.96	59.41	65.24	64.71	63.2	55.72	58.76	71.43	53.19	60.2
				Deviation	0.58	-0.67	0.32	0.06	0.81	-1.53	-0.21	-1.83	-0.32	-1.08	-0.46	-1.6
				Deviation2	0.3364	0.4489	0.1024	0.0036	0.6561	2.3409	0.0441	3.3489	0.1024	1.1664	0.2116	2.56
				Σ (Deviations)2	11.3217
				Σ (Deviations)2/2N	0.471738
				Absolute TEM	0.686831
				VAV	58.4937
				Relative TEM %	1.1742
Table60. Results of CP-SO depth R for the intra-observer TEM calculation
R16	R16 e213-06-2 CP-SO depth R			1st measurement	59.84	75.25	57.38	71.97	74.35	75.72	77.79	67.77	69.75	79.46	62.91	67.75
				2nd measurement	58.95	75.62	57.15	72.21	74.15	77.03	77.75	69.38	71.64	82.05	63.51	69.28
				Deviation	0.89	-0.37	0.23	-0.24	0.2	-1.31	0.04	-1.61	-1.89	-2.59	-0.6	-1.53
				Deviation2	0.7921	0.1369	0.0529	0.0576	0.04	1.7161	0.0016	2.5921	3.5721	6.7081	0.36	2.3409
				Σ (Deviations)2	18.3704
				Σ (Deviations)2/2N	0.765433
				Absolute TEM	0.87489
				VAV	70.3608
				Relative TEM %	1.24343
Table61. Results of CP-OC depth R for the intra-observer TEM calculation
R17	R17 e213-08-2 CP-OC depth R			1st measurement	7.53	31.12	8.67	29.22	22.88	29.27	30.16	18.94	23.44	34.52	16.77	23.87
				2nd measurement	6.73	31.1	7.55	27.63	22.47	23.4	29.45	20.45	23.69	36.77	17.27	25.56
				Deviation	0.8	0.02	1.12	1.59	0.41	5.87	0.71	-1.51	-0.25	-2.25	-0.5	-1.69
				Deviation2	0.64	0.0004	1.2544	2.5281	0.1681	34.4569	0.5041	2.2801	0.0625	5.0625	0.25	2.8561
				Σ (Deviations)2	50.0632
				Σ (Deviations)2/2N	2.08597
				Absolute TEM	1.44429
				VAV	22.8525
				Relative TEM %	6.32004
Table62. Results of OC-LO depth R for the intra-observer TEM calculation
R18	R18 e213-09-2 OC-LO depth R			1st measurement	38.26	33.07	34.6	30.25	43.17	33.91	32.83	34.95	35	35.83	35.96	34.74
				2nd measurement	38.48	33.76	35.41	31.78	42.78	41.32	33.75	35.26	35.07	34.66	35.92	34.64
				Deviation	-0.22	-0.69	-0.81	-1.53	0.39	-7.41	-0.92	-0.31	-0.07	1.17	0.04	0.1
				Deviation2	0.0484	0.4761	0.6561	2.3409	0.1521	54.9081	0.8464	0.0961	0.0049	1.3689	0.0016	0.01
				Σ (Deviations)2	60.9096
				Σ (Deviations)2/2N	2.5379
				Absolute TEM	1.59308
				VAV	35.6417
				Relative TEM %	4.46971
Table63. Results of CP-MO depth R for the intra-observer TEM calculation
R19	R19 e213-10-2 CP-MO depth R			1st measurement	56.8	73.08	58.41	68.1	71.44	74.06	74.5	65.5	71.09	80.72	60.63	68.74
				2nd measurement	55.68	73.14	57.81	68.59	70.12	75.05	74.01	67.43	71.77	82.33	61.92	70.21
				Deviation	1.12	-0.06	0.6	-0.49	1.32	-0.99	0.49	-1.93	-0.68	-1.61	-1.29	-1.47
				Deviation2	1.2544	0.0036	0.36	0.2401	1.7424	0.9801	0.2401	3.7249	0.4624	2.5921	1.6641	2.1609
				Σ (Deviations)2	15.4251
				Σ (Deviations)2/2N	0.642712
				Absolute TEM	0.801694
				VAV	68.7971
				Relative TEM %	1.1653
Table64. Results of CP-O depth R for the intra-observer TEM calculation
R20	R20 e213-11-2 CP-O depth R			1st measurement	49.94	70.88	51.69	68.76	73.52	70.16	68.96	61.02	67.64	79.92	61.86	62.88
				2nd measurement	49.24	71.46	49.54	68.71	72.85	71.6	69.12	63.06	67.94	81.07	62.32	64.37
				Deviation	0.7	-0.58	2.15	0.05	0.67	-1.44	-0.16	-2.04	-0.3	-1.15	-0.46	-1.49
				Deviation2	0.49	0.3364	4.6225	0.0025	0.4489	2.0736	0.0256	4.1616	0.09	1.3225	0.2116	2.2201
				Σ (Deviations)2	16.0053
				Σ (Deviations)2/2N	0.666887
				Absolute TEM	0.816632
				VAV	65.7713
				Relative TEM %	1.24162
Table65. Results of LC-SO height R for the intra-observer TEM calculation
R21	R21 e222-01-2 LC-SO height R			1st measurement	15.76	16.73	15.46	17.31	15.95	18.35	15.66	15.52	18.54	18.64	16.97	18.94
				2nd measurement	15.66	16.7	15.51	17.43	16.23	18.35	15.36	15.37	18.47	18.62	17.03	19.12
				Deviation	0.1	0.03	-0.05	-0.12	-0.28	0	0.3	0.15	0.07	0.02	-0.06	-0.18
				Deviation2	0.01	0.0009	0.0025	0.0144	0.0784	0	0.09	0.0225	0.0049	0.0004	0.0036	0.0324
				Σ (Deviations)2	0.26
				Σ (Deviations)2/2N	0.0108333
				Absolute TEM	0.104083
				VAV	16.9867
				Relative TEM %	0.612735
Table66. Results of LC-O height R for the intra-observer TEM calculation
R22	R22 e222-02-2 LC-O height R			1st measurement	18.36	21.81	19.17	19.3	18.85	19.5	18.26	19.5	22.28	19.55	20.61	19.71
				2nd measurement	18.35	21.81	19.25	19.25	18.85	19.49	18.26	19.61	22.28	19.55	20.62	19.71
				Deviation	0.01	0	-0.08	0.05	0	0.01	0	-0.11	0	0	-0.01	0
				Deviation2	0.0001	0	0.0064	0.0025	0	0.0001	0	0.0121	0	0	0.0001	0
				Σ (Deviations)2	0.0213
				Σ (Deviations)2/2N	0.0008875
				Absolute TEM	0.0297909
				VAV	19.7471
				Relative TEM %	0.150862
Table67. Results of LC-MO distance R for the intra-observer TEM calculation
R23	R23 e222-03-2 LC-MO distance R			1st measurement	19.42	23.47	23.1	22.36	23.73	23.63	24.39	21.59	25	26.45	22.02	18.45
				2nd measurement	19.49	23.52	23.07	22.38	23.23	23.6	24.23	21.86	25.3	26.47	22.22	18.58
				Deviation	-0.07	-0.05	0.03	-0.02	0.5	0.03	0.16	-0.27	-0.3	-0.02	-0.2	-0.13
				Deviation2	0.0049	0.0025	0.0009	0.0004	0.25	0.0009	0.0256	0.0729	0.09	0.0004	0.04	0.0169
				Σ (Deviations)2	0.5054
				Σ (Deviations)2/2N	0.0210583
				Absolute TEM	0.145115
				VAV	22.815
				Relative TEM %	0.63605
Table68. Results of LC-LO distance R for the intra-observer TEM calculation
R24	R24 e222-04-2 LC-LO distance R			1st measurement	17.24	18.46	15.58	18	18.62	19.86	18.26	16.83	18.72	16.03	18.87	21.21
				2nd measurement	17.35	18.59	15.52	17.89	18.58	19.94	18.42	16.42	18.74	15.98	18.82	21.25
				Deviation	-0.11	-0.13	0.06	0.11	0.04	-0.08	-0.16	0.41	-0.02	0.05	0.05	-0.04
				Deviation2	0.0121	0.0169	0.0036	0.0121	0.0016	0.0064	0.0256	0.1681	0.0004	0.0025	0.0025	0.0016
				Σ (Deviations)2	0.2534
				Σ (Deviations)2/2N	0.0105583
				Absolute TEM	0.102754
				VAV	18.1325
				Relative TEM %	0.566683
Table69. Results of LC-LO depth R for the intra-observer TEM calculation
R25	R25 e223-01-2 LC-LO depth R			1st measurement	7.3	12.88	16.25	13.65	8.25	9.37	13.96	14.19	11.92	9.96	14.86	5.3
				2nd measurement	7.1	12.68	16.21	13.82	8.36	9.21	13.79	14.16	11.9	10.05	14.9	5.16
				Deviation	0.2	0.2	0.04	-0.17	-0.11	0.16	0.17	0.03	0.02	-0.09	-0.04	0.14
				Deviation2	0.04	0.04	0.0016	0.0289	0.0121	0.0256	0.0289	0.0009	0.0004	0.0081	0.0016	0.0196
				Σ (Deviations)2	0.2077
				Σ (Deviations)2/2N	0.00865417
				Absolute TEM	0.0930278
				VAV	11.4679
				Relative TEM %	0.8112
Table70. Results of LC-OC depth R for the intra-observer TEM calculation
R26	R26 e223-02-2 LC-OC depth R			1st measurement	45.56	45.95	50.86	43.9	51.42	43.28	46.79	49.14	46.92	45.79	50.82	40.04
				2nd measurement	45.58	46.44	51.62	45.61	51.13	50.52	47.54	49.43	46.98	44.7	50.82	39.8
				Deviation	-0.02	-0.49	-0.76	-1.71	0.29	-7.24	-0.75	-0.29	-0.06	1.09	0	0.24
				Deviation2	0.0004	0.2401	0.5776	2.9241	0.0841	52.4176	0.5625	0.0841	0.0036	1.1881	0	0.0576
				Σ (Deviations)2	58.1398
				Σ (Deviations)2/2N	2.42249
				Absolute TEM	1.55644
				VAV	47.11
				Relative TEM %	3.30383
Table71. Results of LC-CP depth R for the intra-observer TEM calculation
R27	R27 e223-03-2 LC-CP depth R			1st measurement	53.09	77.07	59.53	73.12	74.3	72.55	76.95	68.08	70.36	80.31	67.59	63.91
				2nd measurement	52.31	77.54	59.17	73.24	73.6	73.92	76.99	69.88	70.66	81.47	68.09	65.36
				Deviation	0.78	-0.47	0.36	-0.12	0.7	-1.37	-0.04	-1.8	-0.3	-1.16	-0.5	-1.45
				Deviation2	0.6084	0.2209	0.1296	0.0144	0.49	1.8769	0.0016	3.24	0.09	1.3456	0.25	2.1025
				Σ (Deviations)2	10.3699
				Σ (Deviations)2/2N	0.432079
				Absolute TEM	0.657327
				VAV	69.9621
				Relative TEM %	0.939548
Table72. Results of LA-LP depth R for the intra-observer TEM calculation
R28	R28 e233-01-2 LA-LP depth R			1st measurement	3.28	2.45	3.98	3.91	3.77	3.36	3.76	4.01	4.07	4.26	4.83	4.99
				2nd measurement	3.28	2.45	3.98	3.91	3.78	3.36	3.76	4.01	4.07	4.26	4.83	4.99
				Deviation	0	0	0	0	-0.01	0	0	0	0	0	0	0
				Deviation2	0	0	0	0	0.0001	0	0	0	0	0	0	0
				Σ (Deviations)2	0.0001
				Σ (Deviations)2/2N	4.16667e-06
				Absolute TEM	0.00204124
				VAV	3.88958
				Relative TEM %	0.0524797
Table73. Results of LC-CA depth R for the intra-observer TEM calculation
R29	R29 e233-02-2 LC-CA depth R			1st measurement	3.8	5.43	4.52	4.89	4.02	4.48	5.15	5.12	5.99	5.03	5.03	3.77
				2nd measurement	3.79	5.51	4.52	4.91	4.02	4.47	5.02	5.09	5.99	5.04	5.02	3.78
				Deviation	0.01	-0.08	0	-0.02	0	0.01	0.13	0.03	0	-0.01	0.01	-0.01
				Deviation2	0.0001	0.0064	0	0.0004	0	0.0001	0.0169	0.0009	0	0.0001	0.0001	0.0001
				Σ (Deviations)2	0.0251
				Σ (Deviations)2/2N	0.00104583
				Absolute TEM	0.0323393
				VAV	4.76625
				Relative TEM %	0.678507
Table74. Results of Lens diameter R for the intra-observer TEM calculation
R30	R30 e234-01-2 Lens diameter R			1st measurement	8.1096	8.5406	9.0639	8.6849	8.9259	8.245	8.7921	8.3185	9.2065	7.7939	9.4871	9.1744
				2nd measurement	7.8065	8.5386	8.7283	8.6528	8.537	8.1954	8.7788	8.2777	9.2453	7.8721	9.5171	9.1834
				Deviation	0.3031	0.002	0.3356	0.0321	0.3889	0.0496	0.0133	0.0408	-0.0388	-0.0782	-0.03	-0.009
				Deviation2	0.0918696	4e-06	0.112627	0.00103041	0.151243	0.00246016	0.00017689	0.00166464	0.00150544	0.00611524	0.0009	8.1e-05
				Σ (Deviations)2	0.369678
				Σ (Deviations)2/2N	0.0154032
				Absolute TEM	0.12411
				VAV	8.65314
				Relative TEM %	1.43427
Table75. Results of LO-CA depth R for the intra-observer TEM calculation
R31	R31 R25+R29 (LO-CA depth R)			1st measurement	11.1	18.31	20.77	18.54	12.27	13.85	19.11	19.31	17.91	14.99	19.89	9.07
				2nd measurement	10.89	18.19	20.73	18.73	12.38	13.68	18.81	19.25	17.89	15.09	19.92	8.94
				Deviation	0.21	0.12	0.04	-0.19	-0.11	0.17	0.3	0.06	0.02	-0.1	-0.03	0.13
				Deviation2	0.0441	0.0144	0.0016	0.0361	0.0121	0.0289	0.09	0.0036	0.0004	0.01	0.0009	0.0169
				Σ (Deviations)2	0.259
				Σ (Deviations)2/2N	0.0107917
				Absolute TEM	0.103883
				VAV	16.2342
				Relative TEM %	0.639903
Table76. Results of OC-CA depth R for the intra-observer TEM calculation
R32	R32 R26+R29 (OC-CA depth R)			1st measurement	49.36	51.38	55.38	48.79	55.44	47.76	51.94	54.26	52.91	50.82	55.85	43.81
				2nd measurement	49.37	51.95	56.14	50.52	55.15	54.99	52.56	54.52	52.97	49.74	55.84	43.58
				Deviation	-0.01	-0.57	-0.76	-1.73	0.29	-7.23	-0.62	-0.26	-0.06	1.08	0.01	0.23
				Deviation2	0.0001	0.3249	0.5776	2.9929	0.0841	52.2729	0.3844	0.0676	0.0036	1.1664	0.0001	0.0529
				Σ (Deviations)2	57.9275
				Σ (Deviations)2/2N	2.41365
				Absolute TEM	1.55359
				VAV	51.8762
				Relative TEM %	2.9948
Table77. Results of LC-CA depth R for the intra-observer TEM calculation
R33	R33 R27+R29 (LC-CA depth R)			1st measurement	56.89	82.5	64.05	78.01	78.32	77.03	82.1	73.2	76.35	85.34	72.62	67.68
				2nd measurement	56.1	83.05	63.69	78.15	77.62	78.39	82.01	74.97	76.65	86.51	73.11	69.14
				Deviation	0.79	-0.55	0.36	-0.14	0.7	-1.36	0.09	-1.77	-0.3	-1.17	-0.49	-1.46
				Deviation2	0.6241	0.3025	0.1296	0.0196	0.49	1.8496	0.0081	3.1329	0.09	1.3689	0.2401	2.1316
				Σ (Deviations)2	10.387
				Σ (Deviations)2/2N	0.432792
				Absolute TEM	0.657869
				VAV	74.7283
				Relative TEM %	0.880348
Table78. Results of SO-O height R / MO-LO distance R : Orbital Index for the intra-observer TEM calculation
RI1	RI1 R1÷R8 ( MO-LO distance R ÷ SO-O height R ) : Orbital Index			1st measurement	1.07476	1.08796	1.11724	1.10243	1.21695	1.14901	1.25774	1.09709	1.07078	1.11233	1.08808	1.02639
				2nd measurement	1.08321	1.09348	1.1105	1.09787	1.19185	1.15063	1.26829	1.09434	1.08074	1.11213	1.09031	1.02575
				Deviation	-0.00845268	-0.00552165	0.00673579	0.00455753	0.0251068	-0.001625	-0.0105516	0.00274776	-0.00995491	0.000203127	-0.00222668	0.000637402
				Deviation2	7.14479e-05	3.04886e-05	4.53709e-05	2.07711e-05	0.000630352	2.64063e-06	0.000111336	7.55016e-06	9.91002e-05	4.12604e-08	4.9581e-06	4.06281e-07
				Σ (Deviations)2	0.00102446
				Σ (Deviations)2/2N	4.2686e-05
				Absolute TEM	0.00653345
				VAV	1.11666
				Relative TEM %	0.585088
Table79. Results of LC-GS distance R for the intra-observer TEM calculation
RE1	RE1 e221-01-02 LC-GS distance R			1st measurement	11.45	12.21	12.41	12.94	12.32	14.04	13.91	10.86	12.18	11.69	12.47	13.24
				2nd measurement	11.23	12.19	12.42	13.03	12.32	14.03	13.84	10.78	11.84	11.62	12.49	13.24
				Deviation	0.22	0.02	-0.01	-0.09	0	0.01	0.07	0.08	0.34	0.07	-0.02	0
				Deviation2	0.0484	0.0004	0.0001	0.0081	0	0.0001	0.0049	0.0064	0.1156	0.0049	0.0004	0
				Σ (Deviations)2	0.1893
				Σ (Deviations)2/2N	0.0078875
				Absolute TEM	0.0888116
				VAV	12.4479
				Relative TEM %	0.713466
Table80. Results of LC-GM distance R for the intra-observer TEM calculation
RE2	RE2 e221-02-02 LC-GM distance R			1st measurement	12.25	12.85	12.9	12.27	11.9	12.05	13.43	10.98	12.58	13.27	11.69	10.74
				2nd measurement	11.94	12.79	12.9	12.32	11.95	12.26	14.02	10.74	12.13	13.13	11.51	11.02
				Deviation	0.31	0.06	0	-0.05	-0.05	-0.21	-0.59	0.24	0.45	0.14	0.18	-0.28
				Deviation2	0.0961	0.0036	0	0.0025	0.0025	0.0441	0.3481	0.0576	0.2025	0.0196	0.0324	0.0784
				Σ (Deviations)2	0.8874
				Σ (Deviations)2/2N	0.036975
				Absolute TEM	0.192289
				VAV	12.2342
				Relative TEM %	1.57174
Table81. Results of GC-GS distance R for the intra-observer TEM calculation
RE3	RE3 e221-03-02 GC-GS distance R			1st measurement	11.59	12.43	12.13	11.63	12.3	12.18	12.78	10.55	12.15	11.86	12.02	11.06
				2nd measurement	11.49	12.43	12.18	11.69	12.35	12.18	12.79	10.43	11.9	11.98	12.01	11.06
				Deviation	0.1	0	-0.05	-0.06	-0.05	0	-0.01	0.12	0.25	-0.12	0.01	0
				Deviation2	0.01	0	0.0025	0.0036	0.0025	0	0.0001	0.0144	0.0625	0.0144	0.0001	0
				Σ (Deviations)2	0.1101
				Σ (Deviations)2/2N	0.0045875
				Absolute TEM	0.0677311
				VAV	11.8821
				Relative TEM %	0.570027
Table82. Results of GC-GM distance R for the intra-observer TEM calculation
RE4	RE4 e221-04-02 GC-GM distance R			1st measurement	11.34	12.75	12.08	12.07	11.35	12.05	12.17	10.88	12.2	11.82	11.33	11.34
				2nd measurement	11.22	12.77	12.12	12.07	11.38	12.18	12.49	10.76	11.88	11.74	11.19	11.51
				Deviation	0.12	-0.02	-0.04	0	-0.03	-0.13	-0.32	0.12	0.32	0.08	0.14	-0.17
				Deviation2	0.0144	0.0004	0.0016	0	0.0009	0.0169	0.1024	0.0144	0.1024	0.0064	0.0196	0.0289
				Σ (Deviations)2	0.3083
				Σ (Deviations)2/2N	0.0128458
				Absolute TEM	0.113339
				VAV	11.7787
				Relative TEM %	0.962237
Table83. Results of GC-GS distance R for the intra-observer TEM calculation
RE5	RE3 e221-03-02 GC-GS distance R			1st measurement	23.18	24.86	24.26	23.26	24.6	24.36	25.56	21.1	24.3	23.72	24.04	22.12
				2nd measurement	22.98	24.86	24.36	23.38	24.7	24.36	25.58	20.86	23.8	23.96	24.02	22.12
				Deviation	0.2	0	-0.1	-0.12	-0.1	0	-0.02	0.24	0.5	-0.24	0.02	0
				Deviation2	0.04	0	0.01	0.0144	0.01	0	0.0004	0.0576	0.25	0.0576	0.0004	0
				Σ (Deviations)2	0.4404
				Σ (Deviations)2/2N	0.01835
				Absolute TEM	0.135462
				VAV	23.7642
				Relative TEM %	0.570027
Table84. Results of GC-GM distance R for the intra-observer TEM calculation
RE6	RE4 e221-04-02 GC-GM distance R			1st measurement	22.68	25.5	24.16	24.14	22.7	24.1	24.34	21.76	24.4	23.64	22.66	22.68
				2nd measurement	22.44	25.54	24.24	24.14	22.76	24.36	24.98	21.52	23.76	23.48	22.38	23.02
				Deviation	0.24	-0.04	-0.08	0	-0.06	-0.26	-0.64	0.24	0.64	0.16	0.28	-0.34
				Deviation2	0.0576	0.0016	0.0064	0	0.0036	0.0676	0.4096	0.0576	0.4096	0.0256	0.0784	0.1156
				Σ (Deviations)2	1.2332
				Σ (Deviations)2/2N	0.0513833
				Absolute TEM	0.226679
				VAV	23.5575
				Relative TEM %	0.962237

## Sheet: TEM_inter-observer analysis
Table1. Results of LO-LO distance for the inter-observer TEM calculation
C1	C1 e011-01-0 LO-LO distance			1st measurement	90.21	102.89	97.36	100.12	101.63	107.96	107.19	95.87	109.35	107.4	104.06	98.08
				2nd measurement	90.2	102.91	97.59	100.12	101.62	108.14	107.15	96.27	109.38	107.36	104.11	98.04
				Deviation	0.01	-0.02	-0.23	0	0.01	-0.18	0.04	-0.4	-0.03	0.04	-0.05	0.04
				Deviation2	0.0001	0.0004	0.0529	0	0.0001	0.0324	0.0016	0.16	0.0009	0.0016	0.0025	0.0016
				Σ (Deviations)2	0.2541
				Σ (Deviations)2/2N	0.0105875
				Absolute TEM	0.102896
				VAV	101.875
				Relative TEM %	0.101001
Table2. Results of CP-N depth for the inter-observer TEM calculation
C2	C2 e013-07-0 CP-N depth			1st measurement	61.77	80.64	64.33	75.44	75.81	83.32	81.72	74.25	77.38	88.4	69.08	74.7
				2nd measurement	62.43	81.06	64.73	75.73	76.02	81.2	81.59	72.86	76.6	88.53	69.35	75.31
				Deviation	-0.66	-0.42	-0.4	-0.29	-0.21	2.12	0.13	1.39	0.78	-0.13	-0.27	-0.61
				Deviation2	0.4356	0.1764	0.16	0.0841	0.0441	4.4944	0.0169	1.9321	0.6084	0.0169	0.0729	0.3721
				Σ (Deviations)2	8.4139
				Σ (Deviations)2/2N	0.350579
				Absolute TEM	0.592097
				VAV	75.5104
				Relative TEM %	0.784127
Table3. Results of MO-MO distance for the inter-observer TEM calculation
C3	C3 e011-02-0 MO-MO distance			1st measurement	15.68	19.73	19.23	20.64	18.3	22	22.28	18.82	21.35	23.17	21.71	20.04
				2nd measurement	15.64	19.69	19.03	21.39	18.44	21.81	22.39	19.16	22.83	23.58	21.87	20.39
				Deviation	0.04	0.04	0.2	-0.75	-0.14	0.19	-0.11	-0.34	-1.48	-0.41	-0.16	-0.35
				Deviation2	0.0016	0.0016	0.04	0.5625	0.0196	0.0361	0.0121	0.1156	2.1904	0.1681	0.0256	0.1225
				Σ (Deviations)2	3.2957
				Σ (Deviations)2/2N	0.137321
				Absolute TEM	0.370568
				VAV	20.3821
				Relative TEM %	1.81811
Table4. Results of OC-OC distance for the inter-observer TEM calculation
C4	C4 e011-03-0 OC-OC distance			1st measurement	23.82	30.66	22.23	29.01	19.86	24.86	30.99	22.46	35.07	35.13	24.83	23.82
				2nd measurement	23.71	28.97	22.44	29.41	18.93	24.08	26.28	23.06	34.45	34.02	27.24	23.58
				Deviation	0.11	1.69	-0.21	-0.4	0.93	0.78	4.71	-0.6	0.62	1.11	-2.41	0.24
				Deviation2	0.0121	2.8561	0.0441	0.16	0.8649	0.6084	22.1841	0.36	0.3844	1.2321	5.8081	0.0576
				Σ (Deviations)2	34.5719
				Σ (Deviations)2/2N	1.4405
				Absolute TEM	1.20021
				VAV	26.6213
				Relative TEM %	4.50845
Table5. Results of MO-LO distance L for the inter-observer TEM calculation
L1	L1 e111-01-1 MO-LO distance L			1st measurement	37.69	41.05	39.54	39.21	41.51	42.42	42.26	38.77	43.96	41.78	41.31	38.21
				2nd measurement	37.66	40.64	39.86	39	41.46	42.87	42.18	38.48	43.13	41.42	40.99	38.05
				Deviation	0.03	0.41	-0.32	0.21	0.05	-0.45	0.08	0.29	0.83	0.36	0.32	0.16
				Deviation2	0.0009	0.1681	0.1024	0.0441	0.0025	0.2025	0.0064	0.0841	0.6889	0.1296	0.1024	0.0256
				Σ (Deviations)2	1.5575
				Σ (Deviations)2/2N	0.0648958
				Absolute TEM	0.254747
				VAV	40.5604
				Relative TEM %	0.628067
Table6. Results of MO-SO distance L for the inter-observer TEM calculation
L2	L2 e111-02-1 MO-SO distance L			1st measurement	16.02	15.04	16.67	13.15	17.39	16.96	16.47	13.41	21.36	16.3	15.06	14.39
				2nd measurement	17.72	13.75	17.95	14.44	17.81	17.69	15.56	12.79	20.7	17.74	15.28	14.23
				Deviation	-1.7	1.29	-1.28	-1.29	-0.42	-0.73	0.91	0.62	0.66	-1.44	-0.22	0.16
				Deviation2	2.89	1.6641	1.6384	1.6641	0.1764	0.5329	0.8281	0.3844	0.4356	2.0736	0.0484	0.0256
				Σ (Deviations)2	12.3616
				Σ (Deviations)2/2N	0.515067
				Absolute TEM	0.717681
				VAV	16.1617
				Relative TEM %	4.44064
Table7. Results of LO-SO distance L for the inter-observer TEM calculation
L3	L3 e111-03-1 LO-SO distance L			1st measurement	21.67	26.01	22.87	26.06	24.12	25.46	25.79	25.36	22.6	25.48	26.24	23.82
				2nd measurement	19.94	26.89	21.91	24.56	23.65	25.18	26.62	25.69	22.43	23.68	25.71	23.82
				Deviation	1.73	-0.88	0.96	1.5	0.47	0.28	-0.83	-0.33	0.17	1.8	0.53	0
				Deviation2	2.9929	0.7744	0.9216	2.25	0.2209	0.0784	0.6889	0.1089	0.0289	3.24	0.2809	0
				Σ (Deviations)2	11.5858
				Σ (Deviations)2/2N	0.482742
				Absolute TEM	0.694796
				VAV	24.3983
				Relative TEM %	2.84772
Table8. Results of MO-O distance L for the inter-observer TEM calculation
L4	L4 e111-04-1 MO-O distance L			1st measurement	23.81	28.34	24.9	23.12	24.87	27.75	28.89	22.67	30.12	29.49	27.14	24.56
				2nd measurement	23.87	27.93	24.7	22.89	24.87	27.69	27.81	22.59	29.41	29.11	26.56	24.37
				Deviation	-0.06	0.41	0.2	0.23	0	0.06	1.08	0.08	0.71	0.38	0.58	0.19
				Deviation2	0.0036	0.1681	0.04	0.0529	0	0.0036	1.1664	0.0064	0.5041	0.1444	0.3364	0.0361
				Σ (Deviations)2	2.462
				Σ (Deviations)2/2N	0.102583
				Absolute TEM	0.320286
				VAV	26.1442
				Relative TEM %	1.22508
Table9. Results of LO-O distance L for the inter-observer TEM calculation
L5	L5 e111-05-1 LO-O distance L			1st measurement	13.88	12.71	14.64	16.09	16.64	14.67	13.37	16.1	13.84	12.29	14.17	13.66
				2nd measurement	13.8	12.7	15.15	16.11	16.6	15.18	14.37	15.89	13.71	12.32	14.42	13.68
				Deviation	0.08	0.01	-0.51	-0.02	0.04	-0.51	-1	0.21	0.13	-0.03	-0.25	-0.02
				Deviation2	0.0064	0.0001	0.2601	0.0004	0.0016	0.2601	1	0.0441	0.0169	0.0009	0.0625	0.0004
				Σ (Deviations)2	1.6535
				Σ (Deviations)2/2N	0.0688958
				Absolute TEM	0.26248
				VAV	14.4163
				Relative TEM %	1.82072
Table10. Results of MO-SO height L for the inter-observer TEM calculation
L6	L6 e112-01-1 MO-SO height L			1st measurement	15.16	18.19	18.36	18.12	15.66	13.54	14.48	13.71	17.77	18.31	16.24	17.67
				2nd measurement	15.3	17.92	18.53	19.65	17.73	15.95	16.39	15.26	19.19	19.16	17.35	16.35
				Deviation	-0.14	0.27	-0.17	-1.53	-2.07	-2.41	-1.91	-1.55	-1.42	-0.85	-1.11	1.32
				Deviation2	0.0196	0.0729	0.0289	2.3409	4.2849	5.8081	3.6481	2.4025	2.0164	0.7225	1.2321	1.7424
				Σ (Deviations)2	24.3193
				Σ (Deviations)2/2N	1.0133
				Absolute TEM	1.00663
				VAV	16.9163
				Relative TEM %	5.95067
Table11. Results of MO-O height L for the inter-observer TEM calculation
L7	L7 e112-02-1 MO-O height L			1st measurement	18.73	21.07	15.82	19.18	20.12	23.54	19.46	20.75	23.56	21.08	21.72	18.99
				2nd measurement	18.06	21.53	15.55	17.42	18.07	21.52	17.46	18.99	22.2	19.86	20.73	20.31
				Deviation	0.67	-0.46	0.27	1.76	2.05	2.02	2	1.76	1.36	1.22	0.99	-1.32
				Deviation2	0.4489	0.2116	0.0729	3.0976	4.2025	4.0804	4	3.0976	1.8496	1.4884	0.9801	1.7424
				Σ (Deviations)2	25.272
				Σ (Deviations)2/2N	1.053
				Absolute TEM	1.02616
				VAV	19.8217
				Relative TEM %	5.17695
Table12. Results of SO-O height L for the inter-observer TEM calculation
L8	L8 e112-03-1 SO-O height L			1st measurement	33.89	39.26	34.18	37.29	35.78	37.08	33.94	34.45	41.33	39.39	37.96	36.65
				2nd measurement	33.35	39.45	34.08	37.07	35.8	37.47	33.85	34.25	41.39	39.02	38.08	36.67
				Deviation	0.54	-0.19	0.1	0.22	-0.02	-0.39	0.09	0.2	-0.06	0.37	-0.12	-0.02
				Deviation2	0.2916	0.0361	0.01	0.0484	0.0004	0.1521	0.0081	0.04	0.0036	0.1369	0.0144	0.0004
				Σ (Deviations)2	0.742
				Σ (Deviations)2/2N	0.0309167
				Absolute TEM	0.175831
				VAV	36.7367
				Relative TEM %	0.478626
Table13. Results of SO-LO height L for the inter-observer TEM calculation
L9	L9 e112-04-1 SO-LO height L			1st measurement	24.99	26.12	20.41	18.5	16.54	18.42	17.97	21.02	15.98	18.87	20.52	24.65
				2nd measurement	24.41	26.29	20.4	18.41	16.57	18.88	17.51	21.99	15.97	18.48	20.83	23.39
				Deviation	0.58	-0.17	0.01	0.09	-0.03	-0.46	0.46	-0.97	0.01	0.39	-0.31	1.26
				Deviation2	0.3364	0.0289	0.0001	0.0081	0.0009	0.2116	0.2116	0.9409	0.0001	0.1521	0.0961	1.5876
				Σ (Deviations)2	3.5744
				Σ (Deviations)2/2N	0.148933
				Absolute TEM	0.385919
				VAV	20.2967
				Relative TEM %	1.90139
Table14. Results of LO-O height L for the inter-observer TEM calculation
L10	L10 e112-05-1 LO-O height L			1st measurement	8.9	13.14	13.77	18.79	19.25	18.67	15.97	13.43	25.35	20.52	17.44	12
				2nd measurement	8.95	13.16	13.68	18.66	19.23	18.59	16.34	12.26	25.43	20.54	17.25	13.28
				Deviation	-0.05	-0.02	0.09	0.13	0.02	0.08	-0.37	1.17	-0.08	-0.02	0.19	-1.28
				Deviation2	0.0025	0.0004	0.0081	0.0169	0.0004	0.0064	0.1369	1.3689	0.0064	0.0004	0.0361	1.6384
				Σ (Deviations)2	3.2218
				Σ (Deviations)2/2N	0.134242
				Absolute TEM	0.36639
				VAV	16.4417
				Relative TEM %	2.22842
Table15. Results of SO-LO depth L for the inter-observer TEM calculation
L11	L11 e113-01-1 SO-LO depth L			1st measurement	15.58	12.55	13.7	11.83	10.67	13.12	14.77	13.7	10.59	11.78	9.85	8.31
				2nd measurement	14.94	13.92	13.33	12.4	11.19	13.8	14.96	13.87	10.81	12.16	9.78	8.13
				Deviation	0.64	-1.37	0.37	-0.57	-0.52	-0.68	-0.19	-0.17	-0.22	-0.38	0.07	0.18
				Deviation2	0.4096	1.8769	0.1369	0.3249	0.2704	0.4624	0.0361	0.0289	0.0484	0.1444	0.0049	0.0324
				Σ (Deviations)2	3.7762
				Σ (Deviations)2/2N	0.157342
				Absolute TEM	0.396663
				VAV	12.3225
				Relative TEM %	3.21902
Table16. Results of N-LO depth L for the inter-observer TEM calculation
L12	L12 e113-02-1 N-LO depth L			1st measurement	18.03	18.98	17.86	14.96	17.26	19.42	17.9	17.96	19.25	18.88	14.34	14.5
				2nd measurement	18.22	18.95	17.44	15.65	17.33	18.97	17.43	17.4	19.27	18.86	14.47	14.13
				Deviation	-0.19	0.03	0.42	-0.69	-0.07	0.45	0.47	0.56	-0.02	0.02	-0.13	0.37
				Deviation2	0.0361	0.0009	0.1764	0.4761	0.0049	0.2025	0.2209	0.3136	0.0004	0.0004	0.0169	0.1369
				Σ (Deviations)2	1.586
				Σ (Deviations)2/2N	0.0660833
				Absolute TEM	0.257067
				VAV	17.3942
				Relative TEM %	1.47789
Table17. Results of MO-LO depth L for the inter-observer TEM calculation
L13	L13 e113-03-1 MO-LO depth L			1st measurement	11.35	12.32	12.1	7.88	9.58	12.27	11.49	11.49	13.62	11.17	9.35	8.9
				2nd measurement	11.11	12.08	11.73	7.11	9.74	11.63	10.07	10.3	12.68	11.24	8.77	8.48
				Deviation	0.24	0.24	0.37	0.77	-0.16	0.64	1.42	1.19	0.94	-0.07	0.58	0.42
				Deviation2	0.0576	0.0576	0.1369	0.5929	0.0256	0.4096	2.0164	1.4161	0.8836	0.0049	0.3364	0.1764
				Σ (Deviations)2	6.114
				Σ (Deviations)2/2N	0.25475
				Absolute TEM	0.504728
				VAV	10.6858
				Relative TEM %	4.72333
Table18. Results of O-LO depth L for the inter-observer TEM calculation
L14	L14 e113-04-1 O-LO depth L			1st measurement	5.88	8.14	8.43	8.18	9.56	6.52	6.12	5.73	8.72	8.6	7.65	3.77
				2nd measurement	5.92	8.12	7.92	8.47	9.6	7.13	6.72	5.49	8.86	8.57	7.87	3.61
				Deviation	-0.04	0.02	0.51	-0.29	-0.04	-0.61	-0.6	0.24	-0.14	0.03	-0.22	0.16
				Deviation2	0.0016	0.0004	0.2601	0.0841	0.0016	0.3721	0.36	0.0576	0.0196	0.0009	0.0484	0.0256
				Σ (Deviations)2	1.232
				Σ (Deviations)2/2N	0.0513333
				Absolute TEM	0.226569
				VAV	7.31583
				Relative TEM %	3.09696
Table19. Results of CP-LO depth L for the inter-observer TEM calculation
L15	L15 e113-05-1 CP-LO depth L			1st measurement	43.74	61.66	46.46	60.47	58.55	63.9	63.82	56.29	58.14	69.51	54.74	60.2
				2nd measurement	44.22	62.11	47.29	60.08	58.69	62.24	64.16	55.47	57.33	69.67	54.88	61.18
				Deviation	-0.48	-0.45	-0.83	0.39	-0.14	1.66	-0.34	0.82	0.81	-0.16	-0.14	-0.98
				Deviation2	0.2304	0.2025	0.6889	0.1521	0.0196	2.7556	0.1156	0.6724	0.6561	0.0256	0.0196	0.9604
				Σ (Deviations)2	6.4988
				Σ (Deviations)2/2N	0.270783
				Absolute TEM	0.520368
				VAV	58.1167
				Relative TEM %	0.895386
Table20. Results of CP-SO depth L for the inter-observer TEM calculation
L16	L16 e113-06-1 CP-SO depth L			1st measurement	59.32	74.21	60.16	72.3	69.22	77.03	78.59	69.99	68.73	81.3	64.59	68.51
				2nd measurement	59.16	76.03	60.62	72.48	69.87	76.04	79.12	69.34	68.14	81.83	64.67	69.31
				Deviation	0.16	-1.82	-0.46	-0.18	-0.65	0.99	-0.53	0.65	0.59	-0.53	-0.08	-0.8
				Deviation2	0.0256	3.3124	0.2116	0.0324	0.4225	0.9801	0.2809	0.4225	0.3481	0.2809	0.0064	0.64
				Σ (Deviations)2	6.9634
				Σ (Deviations)2/2N	0.290142
				Absolute TEM	0.538648
				VAV	70.44
				Relative TEM %	0.764691
Table21. Results of CP-OC depth L for the inter-observer TEM calculation
L17	L17 e113-08-1 CP-OC depth L			1st measurement	9.61	31.81	12.41	27.44	22.06	27.53	24.57	22.5	24.18	35.39	17.62	25.71
				2nd measurement	9.14	29.84	13.09	27.52	22.35	22.49	24.44	21.4	23.69	35.3	18.41	26.3
				Deviation	0.47	1.97	-0.68	-0.08	-0.29	5.04	0.13	1.1	0.49	0.09	-0.79	-0.59
				Deviation2	0.2209	3.8809	0.4624	0.0064	0.0841	25.4016	0.0169	1.21	0.2401	0.0081	0.6241	0.3481
				Σ (Deviations)2	32.5036
				Σ (Deviations)2/2N	1.35432
				Absolute TEM	1.16375
				VAV	23.1167
				Relative TEM %	5.03425
Table22. Results of OC-LO depth L for the inter-observer TEM calculation
L18	L18 e113-09-1 OC-LO depth L			1st measurement	34.13	29.85	34.05	33.03	36.49	36.38	39.24	33.79	33.96	34.13	37.12	34.48
				2nd measurement	35.08	32.26	34.2	32.56	36.33	39.74	39.72	34.06	33.64	34.37	36.47	34.88
				Deviation	-0.95	-2.41	-0.15	0.47	0.16	-3.36	-0.48	-0.27	0.32	-0.24	0.65	-0.4
				Deviation2	0.9025	5.8081	0.0225	0.2209	0.0256	11.2896	0.2304	0.0729	0.1024	0.0576	0.4225	0.16
				Σ (Deviations)2	19.315
				Σ (Deviations)2/2N	0.804792
				Absolute TEM	0.897102
				VAV	34.9983
				Relative TEM %	2.56327
Table23. Results of CP-MO depth L for the inter-observer TEM calculation
L19	L19 e113-10-1 CP-MO depth L			1st measurement	55.09	73.98	58.56	68.35	68.12	76.17	75.31	67.78	71.76	80.68	64.09	69.1
				2nd measurement	55.33	74.19	59.02	67.18	68.43	73.86	74.23	65.77	70.01	80.91	63.66	69.67
				Deviation	-0.24	-0.21	-0.46	1.17	-0.31	2.31	1.08	2.01	1.75	-0.23	0.43	-0.57
				Deviation2	0.0576	0.0441	0.2116	1.3689	0.0961	5.3361	1.1664	4.0401	3.0625	0.0529	0.1849	0.3249
				Σ (Deviations)2	15.9461
				Σ (Deviations)2/2N	0.664421
				Absolute TEM	0.81512
				VAV	68.8021
				Relative TEM %	1.18473
Table24. Results of CP-O depth L for the inter-observer TEM calculation
L20	L20 e113-11-1 CP-O depth L			1st measurement	49.62	69.8	54.9	68.65	68.1	70.42	69.94	62.02	66.85	78.11	62.39	63.97
				2nd measurement	50.13	70.23	55.21	68.55	68.29	69.36	70.88	60.95	66.19	78.24	62.76	64.79
				Deviation	-0.51	-0.43	-0.31	0.1	-0.19	1.06	-0.94	1.07	0.66	-0.13	-0.37	-0.82
				Deviation2	0.2601	0.1849	0.0961	0.01	0.0361	1.1236	0.8836	1.1449	0.4356	0.0169	0.1369	0.6724
				Σ (Deviations)2	5.0011
				Σ (Deviations)2/2N	0.208379
				Absolute TEM	0.456486
				VAV	65.4312
				Relative TEM %	0.697657
Table25. Results of LC-SO depth L for the inter-observer TEM calculation
L21	L21 e122-01-1 LC-SO height L			1st measurement	16.12	17.54	15.45	18.02	16.19	18.09	16.02	15.8	18.99	19.41	18.14	18.46
				2nd measurement	15.59	17.73	15.39	17.77	16.21	18.47	16.07	15.69	19.07	19.04	18.17	18.47
				Deviation	0.53	-0.19	0.06	0.25	-0.02	-0.38	-0.05	0.11	-0.08	0.37	-0.03	-0.01
				Deviation2	0.2809	0.0361	0.0036	0.0625	0.0004	0.1444	0.0025	0.0121	0.0064	0.1369	0.0009	0.0001
				Σ (Deviations)2	0.6868
				Σ (Deviations)2/2N	0.0286167
				Absolute TEM	0.169165
				VAV	17.3292
				Relative TEM %	0.976184
Table26. Results of LC-O height L for the inter-observer TEM calculation
L22	L22 e122-02-1 LC-O height L			1st measurement	17.77	21.72	18.73	19.27	19.59	18.99	17.92	18.66	22.34	19.98	19.82	18.19
				2nd measurement	17.77	21.72	18.68	19.3	19.59	19	17.78	18.56	22.32	19.98	19.91	18.2
				Deviation	0	0	0.05	-0.03	0	-0.01	0.14	0.1	0.02	0	-0.09	-0.01
				Deviation2	0	0	0.0025	0.0009	0	0.0001	0.0196	0.01	0.0004	0	0.0081	0.0001
				Σ (Deviations)2	0.0417
				Σ (Deviations)2/2N	0.0017375
				Absolute TEM	0.0416833
				VAV	19.4079
				Relative TEM %	0.214775
Table27. Results of LC-MO distance L for the inter-observer TEM calculation
L23	L23 e122-03-1 LC-MO distance L			1st measurement	20.92	23.81	24.19	21.25	23.36	24.56	24.64	22.2	25.49	25.44	24.21	18.6
				2nd measurement	20.94	23.38	24.2	21.21	23.33	24.78	24.33	21.84	24.65	25.07	23.94	18.42
				Deviation	-0.02	0.43	-0.01	0.04	0.03	-0.22	0.31	0.36	0.84	0.37	0.27	0.18
				Deviation2	0.0004	0.1849	0.0001	0.0016	0.0009	0.0484	0.0961	0.1296	0.7056	0.1369	0.0729	0.0324
				Σ (Deviations)2	1.4098
				Σ (Deviations)2/2N	0.0587417
				Absolute TEM	0.242367
				VAV	23.115
				Relative TEM %	1.04853
Table28. Results of LC-LO distance L for the inter-observer TEM calculation
L24	L24 e122-04-1 LC-LO distance L			1st measurement	16.78	17.24	15.35	17.96	18.15	17.85	17.62	16.58	18.47	16.34	17.1	19.61
				2nd measurement	16.73	17.26	15.66	17.79	18.13	18.09	17.86	16.64	18.48	16.35	17.05	19.63
				Deviation	0.05	-0.02	-0.31	0.17	0.02	-0.24	-0.24	-0.06	-0.01	-0.01	0.05	-0.02
				Deviation2	0.0025	0.0004	0.0961	0.0289	0.0004	0.0576	0.0576	0.0036	0.0001	0.0001	0.0025	0.0004
				Σ (Deviations)2	0.2502
				Σ (Deviations)2/2N	0.010425
				Absolute TEM	0.102103
				VAV	17.4467
				Relative TEM %	0.585229
Table29. Results of LC-LO depth L for the inter-observer TEM calculation
L25	L25 e123-01-1 LC-LO depth L			1st measurement	8.74	13.7	15.36	12.96	10.09	10.11	13.66	13.83	12	10.64	14.37	5.87
				2nd measurement	8.81	13.69	15.3	13.19	10.12	10.03	13.47	13.83	12.04	10.64	14.38	5.7
				Deviation	-0.07	0.01	0.06	-0.23	-0.03	0.08	0.19	0	-0.04	0	-0.01	0.17
				Deviation2	0.0049	0.0001	0.0036	0.0529	0.0009	0.0064	0.0361	0	0.0016	0	0.0001	0.0289
				Σ (Deviations)2	0.1355
				Σ (Deviations)2/2N	0.00564583
				Absolute TEM	0.0751388
				VAV	11.7721
				Relative TEM %	0.638279
Table30. Results of LC-OC depth L for the inter-observer TEM calculation
L26	L26 e123-02-1 LC-OC depth L			1st measurement	42.86	43.54	49.41	45.99	46.58	46.48	52.9	47.62	45.96	44.77	51.48	40.35
				2nd measurement	43.89	45.95	49.5	45.75	46.46	49.78	53.19	47.9	45.68	45.01	50.85	40.58
				Deviation	-1.03	-2.41	-0.09	0.24	0.12	-3.3	-0.29	-0.28	0.28	-0.24	0.63	-0.23
				Deviation2	1.0609	5.8081	0.0081	0.0576	0.0144	10.89	0.0841	0.0784	0.0784	0.0576	0.3969	0.0529
				Σ (Deviations)2	18.5874
				Σ (Deviations)2/2N	0.774475
				Absolute TEM	0.880043
				VAV	46.77
				Relative TEM %	1.88164
Table31. Results of LC-CP depth L for the inter-observer TEM calculation
L27	L27 e123-03-1 LC-CP depth L			1st measurement	52.47	75.36	61.82	73.44	68.63	74.01	77.48	70.12	70.14	80.16	69.1	66.07
				2nd measurement	53.02	75.8	62.59	73.27	68.81	72.27	77.62	69.3	69.37	80.31	69.27	66.88
				Deviation	-0.55	-0.44	-0.77	0.17	-0.18	1.74	-0.14	0.82	0.77	-0.15	-0.17	-0.81
				Deviation2	0.3025	0.1936	0.5929	0.0289	0.0324	3.0276	0.0196	0.6724	0.5929	0.0225	0.0289	0.6561
				Σ (Deviations)2	6.1703
				Σ (Deviations)2/2N	0.257096
				Absolute TEM	0.507046
				VAV	69.8879
				Relative TEM %	0.725513
Table32. Results of LA-LP depth L for the inter-observer TEM calculation
L28	L28 e133-01-1 LA-LP depth L			1st measurement	3.17	4.51	3.88	3.62	3.87	1.98	3.62	3.62	4.23	3.91	4.19	4.99
				2nd measurement	3.25	4.52	3.88	3.62	3.87	1.86	3.62	3.62	4.23	4	4.19	4.99
				Deviation	-0.08	-0.01	0	0	0	0.12	0	0	0	-0.09	0	0
				Deviation2	0.0064	0.0001	0	0	0	0.0144	0	0	0	0.0081	0	0
				Σ (Deviations)2	0.029
				Σ (Deviations)2/2N	0.00120833
				Absolute TEM	0.0347611
				VAV	3.80167
				Relative TEM %	0.914364
Table33. Results of LC-CA depth L for the inter-observer TEM calculation
L29	L29 e133-02-1 LC-CA depth L			1st measurement	4.18	4.66	4.7	4.74	4.7	4.83	4.84	4.27	5.57	4.35	5.75	3.58
				2nd measurement	4.18	4.67	4.72	4.74	4.69	4.84	4.87	4.55	5.57	4.35	5.74	3.67
				Deviation	0	-0.01	-0.02	0	0.01	-0.01	-0.03	-0.28	0	0	0.01	-0.09
				Deviation2	0	0.0001	0.0004	0	0.0001	0.0001	0.0009	0.0784	0	0	0.0001	0.0081
				Σ (Deviations)2	0.0882
				Σ (Deviations)2/2N	0.003675
				Absolute TEM	0.0606218
				VAV	4.69833
				Relative TEM %	1.29028
Table34. Results of Lens diameter L for the inter-observer TEM calculation
L30	L30 e134-01-1 Lens diameter L			1st measurement	7.8944	8.9709	8.8417	8.8755	8.5207	8.0081	9.1349	8.3378	9.3617	8.1017	9.148	9.3935
				2nd measurement	7.4511	8.5791	8.3271	8.6985	8.3231	7.618	8.7613	8.1471	8.9024	7.8597	9.1236	9.1425
				Deviation	0.4433	0.3918	0.5146	0.177	0.1976	0.3901	0.3736	0.1907	0.4593	0.242	0.0244	0.251
				Deviation2	0.196515	0.153507	0.264813	0.031329	0.0390458	0.152178	0.139577	0.0363665	0.210956	0.058564	0.00059536	0.063001
				Σ (Deviations)2	1.34645
				Σ (Deviations)2/2N	0.056102
				Absolute TEM	0.236859
				VAV	8.56343
				Relative TEM %	2.76593
Table35. Results of LO-CA depth L for the inter-observer TEM calculation
L31	L31 L25+L29 (LO-CA depth L)			1st measurement	12.92	18.36	20.06	17.7	14.79	14.94	18.5	18.1	17.57	14.99	20.12	9.45
				2nd measurement	12.99	18.36	20.02	17.93	14.81	14.87	18.34	18.38	17.61	14.99	20.12	9.37
				Deviation	-0.07	0	0.04	-0.23	-0.02	0.07	0.16	-0.28	-0.04	0	0	0.08
				Deviation2	0.0049	0	0.0016	0.0529	0.0004	0.0049	0.0256	0.0784	0.0016	0	0	0.0064
				Σ (Deviations)2	0.1767
				Σ (Deviations)2/2N	0.0073625
				Absolute TEM	0.085805
				VAV	16.4704
				Relative TEM %	0.520964
Table36. Results of OC-CA depth L for the inter-observer TEM calculation
L32	L32 L26+L29 (OC-CA depth L)			1st measurement	47.04	48.2	54.11	50.73	51.28	51.31	57.74	51.89	51.53	49.12	57.23	43.93
				2nd measurement	48.07	50.62	54.22	50.49	51.15	54.62	58.06	52.45	51.25	49.36	56.59	44.25
				Deviation	-1.03	-2.42	-0.11	0.24	0.13	-3.31	-0.32	-0.56	0.28	-0.24	0.64	-0.32
				Deviation2	1.0609	5.8564	0.0121	0.0576	0.0169	10.9561	0.1024	0.3136	0.0784	0.0576	0.4096	0.1024
				Σ (Deviations)2	19.024
				Σ (Deviations)2/2N	0.792667
				Absolute TEM	0.890318
				VAV	51.4683
				Relative TEM %	1.72984
Table37. Results of LC-CA depth L for the inter-observer TEM calculation
L33	L33 L27+L29 (LC-CA depth L)			1st measurement	56.65	80.02	66.52	78.18	73.33	78.84	82.32	74.39	75.71	84.51	74.85	69.65
				2nd measurement	57.2	80.47	67.31	78.01	73.5	77.11	82.49	73.85	74.94	84.66	75.01	70.55
				Deviation	-0.55	-0.45	-0.79	0.17	-0.17	1.73	-0.17	0.54	0.77	-0.15	-0.16	-0.9
				Deviation2	0.3025	0.2025	0.6241	0.0289	0.0289	2.9929	0.0289	0.2916	0.5929	0.0225	0.0256	0.81
				Σ (Deviations)2	5.9513
				Σ (Deviations)2/2N	0.247971
				Absolute TEM	0.497967
				VAV	74.5863
				Relative TEM %	0.667639
Table38. Results of SO-O height L / MO-LO distance L : Orbital Index for the inter-observer TEM calculation
LI1	LI1 L1÷L8 ( MO-LO distance L ÷ SO-O height L ) : Orbital Index			1st measurement	1.11213	1.04559	1.15682	1.05149	1.16015	1.14401	1.24514	1.1254	1.06363	1.06068	1.08825	1.04256
				2nd measurement	1.12924	1.03016	1.1696	1.05206	1.1581	1.14412	1.24609	1.1235	1.04204	1.06151	1.07642	1.03763
				Deviation	-0.0171079	0.0154287	-0.0127841	-0.000575329	0.00204477	-0.000102347	-0.000947192	0.00189548	0.021595	-0.000831621	0.0118327	0.00493186
				Deviation2	0.000292681	0.000238045	0.000163433	3.31003e-07	4.1811e-06	1.0475e-08	8.97173e-07	3.59284e-06	0.000466345	6.91594e-07	0.000140013	2.43232e-05
				Σ (Deviations)2	0.00133454
				Σ (Deviations)2/2N	5.5606e-05
				Absolute TEM	0.00745694
				VAV	1.10693
				Relative TEM %	0.67366
Table39. Results of LC-GS distance L for the inter-observer TEM calculation
LE1	LE1 e121-01-01 LC-GS distance L			1st measurement	11.92	12.61	12.31	13.05	12.22	13.94	13.85	10.88	12.38	11.77	12.62	13.43
				2nd measurement	11.91	12.5	11.92	12.86	11.94	13.78	13.58	11.57	12.19	11.73	12.53	13.23
				Deviation	0.01	0.11	0.39	0.19	0.28	0.16	0.27	-0.69	0.19	0.04	0.09	0.2
				Deviation2	0.0001	0.0121	0.1521	0.0361	0.0784	0.0256	0.0729	0.4761	0.0361	0.0016	0.0081	0.04
				Σ (Deviations)2	0.9392
				Σ (Deviations)2/2N	0.0391333
				Absolute TEM	0.197821
				VAV	12.53
				Relative TEM %	1.57878
Table40. Results of LC-GM distance L for the inter-observer TEM calculation
LE2	LE2 e121-02-02 LC-GM distance L			1st measurement	12.08	13.28	13.06	12.54	12.45	12.77	13.21	11.57	12.09	12.75	12.14	11.42
				2nd measurement	11.25	12.21	12.79	12	12.3	13.11	12.82	11.05	12.01	12.95	11.9	10.69
				Deviation	0.83	1.07	0.27	0.54	0.15	-0.34	0.39	0.52	0.08	-0.2	0.24	0.73
				Deviation2	0.6889	1.1449	0.0729	0.2916	0.0225	0.1156	0.1521	0.2704	0.0064	0.04	0.0576	0.5329
				Σ (Deviations)2	3.3958
				Σ (Deviations)2/2N	0.141492
				Absolute TEM	0.376154
				VAV	12.2683
				Relative TEM %	3.06605
Table41. Results of GC-GS distance L for the inter-observer TEM calculation
LE3	LE3 e121-03-01 GC-GS distance L			1st measurement	11.38	12.29	12.01	11.69	12.32	12.04	12.52	10.54	12.29	11.85	11.59	11.18
				2nd measurement	11.53	12.05	11.64	11.55	12.28	11.91	12.17	10.69	12.06	11.81	11.43	10.95
				Deviation	-0.15	0.24	0.37	0.14	0.04	0.13	0.35	-0.15	0.23	0.04	0.16	0.23
				Deviation2	0.0225	0.0576	0.1369	0.0196	0.0016	0.0169	0.1225	0.0225	0.0529	0.0016	0.0256	0.0529
				Σ (Deviations)2	0.5331
				Σ (Deviations)2/2N	0.0222125
				Absolute TEM	0.149039
				VAV	11.7404
				Relative TEM %	1.26945
Table42. Results of GC-GM distance L for the inter-observer TEM calculation
LE4	LE4 e121-04-01 GC-GM distance L			1st measurement	10.66	12.62	12.33	12.25	11.22	12.14	12.5	11.3	11.39	11.66	11.8	11.38
				2nd measurement	10.05	11.42	11.97	11.91	10.61	12.31	11.9	10.9	11.15	11.64	11.54	10.76
				Deviation	0.61	1.2	0.36	0.34	0.61	-0.17	0.6	0.4	0.24	0.02	0.26	0.62
				Deviation2	0.3721	1.44	0.1296	0.1156	0.3721	0.0289	0.36	0.16	0.0576	0.0004	0.0676	0.3844
				Σ (Deviations)2	3.4883
				Σ (Deviations)2/2N	0.145346
				Absolute TEM	0.381242
				VAV	11.5588
				Relative TEM %	3.2983
Table43. Results of GI-GS distance L for the inter-observer TEM calculation
LE5	LE3 e121-03-01 GI-GS distance L			1st measurement	22.76	24.58	24.02	23.38	24.64	24.08	25.04	21.08	24.58	23.7	23.18	22.36
				2nd measurement	23.06	24.1	23.28	23.1	24.56	23.82	24.34	21.38	24.12	23.62	22.86	21.9
				Deviation	-0.3	0.48	0.74	0.28	0.08	0.26	0.7	-0.3	0.46	0.08	0.32	0.46
				Deviation2	0.09	0.2304	0.5476	0.0784	0.0064	0.0676	0.49	0.09	0.2116	0.0064	0.1024	0.2116
				Σ (Deviations)2	2.1324
				Σ (Deviations)2/2N	0.08885
				Absolute TEM	0.298077
				VAV	23.4808
				Relative TEM %	1.26945
Table44. Results of GL-GM distance L for the inter-observer TEM calculation
LE6	LE4 e121-04-01 GL-GM distance L			1st measurement	21.32	25.24	24.66	24.5	22.44	24.28	25	22.6	22.78	23.32	23.6	22.76
				2nd measurement	20.1	22.84	23.94	23.82	21.22	24.62	23.8	21.8	22.3	23.28	23.08	21.52
				Deviation	1.22	2.4	0.72	0.68	1.22	-0.34	1.2	0.8	0.48	0.04	0.52	1.24
				Deviation2	1.4884	5.76	0.5184	0.4624	1.4884	0.1156	1.44	0.64	0.2304	0.0016	0.2704	1.5376
				Σ (Deviations)2	13.9532
				Σ (Deviations)2/2N	0.581383
				Absolute TEM	0.762485
				VAV	23.1175
				Relative TEM %	3.2983
Table45. Results of MO-LO distance R for the inter-observer TEM calculation
R1	R1 e211-01-2 MO-LO distance R			1st measurement	36.84	42.11	38.59	40.27	41.81	43.54	42.64	38.28	44.04	42.45	41.05	39.83
				2nd measurement	36.9	42.58	38.71	39.73	41.71	43.47	42.57	38.63	43.42	42.36	41.26	39.61
				Deviation	-0.06	-0.47	-0.12	0.54	0.1	0.07	0.07	-0.35	0.62	0.09	-0.21	0.22
				Deviation2	0.0036	0.2209	0.0144	0.2916	0.01	0.0049	0.0049	0.1225	0.3844	0.0081	0.0441	0.0484
				Σ (Deviations)2	1.1578
				Σ (Deviations)2/2N	0.0482417
				Absolute TEM	0.21964
				VAV	40.9333
				Relative TEM %	0.536579
Table46. Results of MO-SO distance R for the inter-observer TEM calculation
R2	R2 e211-02-2 MO-SO distance R			1st measurement	15.36	16.41	19.26	14.97	13.48	15.74	16.69	10.85	17.13	18.66	17.83	12.92
				2nd measurement	16.67	16.89	19.77	15.72	16.49	16.05	16.24	11.05	17.23	17.16	17.4	16.2
				Deviation	-1.31	-0.48	-0.51	-0.75	-3.01	-0.31	0.45	-0.2	-0.1	1.5	0.43	-3.28
				Deviation2	1.7161	0.2304	0.2601	0.5625	9.0601	0.0961	0.2025	0.04	0.01	2.25	0.1849	10.7584
				Σ (Deviations)2	25.3711
				Σ (Deviations)2/2N	1.05713
				Absolute TEM	1.02817
				VAV	16.0904
				Relative TEM %	6.38994
Table47. Results of LO-SO distance R for the inter-observer TEM calculation
R3	R3 e211-03-2 LO-SO distance R			1st measurement	21.48	25.7	19.33	25.3	28.33	27.81	25.95	27.43	26.91	23.79	23.22	26.91
				2nd measurement	20.23	25.69	18.94	24.01	25.21	27.41	26.33	27.57	26.19	25.19	23.86	23.41
				Deviation	1.25	0.01	0.39	1.29	3.12	0.4	-0.38	-0.14	0.72	-1.4	-0.64	3.5
				Deviation2	1.5625	0.0001	0.1521	1.6641	9.7344	0.16	0.1444	0.0196	0.5184	1.96	0.4096	12.25
				Σ (Deviations)2	28.5752
				Σ (Deviations)2/2N	1.19063
				Absolute TEM	1.09116
				VAV	24.8417
				Relative TEM %	4.39246
Table48. Results of MO-O distance R for the inter-observer TEM calculation
R4	R4 e211-04-2 MO-O distance R			1st measurement	24.91	28.87	27.11	21.58	22.95	28.64	26.91	20.63	28.35	28.2	27.56	26.18
				2nd measurement	24.91	29.46	25.7	21.04	22.86	32.91	26.67	20.44	27.61	28.2	25.1	26.02
				Deviation	0	-0.59	1.41	0.54	0.09	-4.27	0.24	0.19	0.74	0	2.46	0.16
				Deviation2	0	0.3481	1.9881	0.2916	0.0081	18.2329	0.0576	0.0361	0.5476	0	6.0516	0.0256
				Σ (Deviations)2	27.5873
				Σ (Deviations)2/2N	1.14947
				Absolute TEM	1.07213
				VAV	25.9504
				Relative TEM %	4.13147
Table49. Results of LO-O distance R for the inter-observer TEM calculation
R5	R5 e211-05-2 LO-O distance R			1st measurement	11.93	13.23	11.48	18.7	18.86	14.9	15.74	17.65	15.7	14.25	13.49	13.65
				2nd measurement	12	13.12	13.01	18.69	18.84	10.56	15.9	18.19	15.81	14.16	16.16	13.59
				Deviation	-0.07	0.11	-1.53	0.01	0.02	4.34	-0.16	-0.54	-0.11	0.09	-2.67	0.06
				Deviation2	0.0049	0.0121	2.3409	0.0001	0.0004	18.8356	0.0256	0.2916	0.0121	0.0081	7.1289	0.0036
				Σ (Deviations)2	28.6639
				Σ (Deviations)2/2N	1.19433
				Absolute TEM	1.09285
				VAV	14.9838
				Relative TEM %	7.29359
Table50. Results of MO-SO height R for the inter-observer TEM calculation
R6	R6 e212-01-2 MO-SO height R			1st measurement	14.96	20.64	17.99	17.81	15.23	14.98	16.06	14.81	18.07	17.87	17.27	19.56
				2nd measurement	14.93	19.39	18.13	19.97	19.19	15.5	15.17	15.02	19.46	17.89	18.32	19.09
				Deviation	0.03	1.25	-0.14	-2.16	-3.96	-0.52	0.89	-0.21	-1.39	-0.02	-1.05	0.47
				Deviation2	0.0009	1.5625	0.0196	4.6656	15.6816	0.2704	0.7921	0.0441	1.9321	0.0004	1.1025	0.2209
				Σ (Deviations)2	26.2927
				Σ (Deviations)2/2N	1.09553
				Absolute TEM	1.04668
				VAV	17.3879
				Relative TEM %	6.01956
Table51. Results of MO-O height R for the inter-observer TEM calculation
R7	R7 e212-02-2 MO-O height R			1st measurement	19.05	17.87	16.77	18.87	19.84	22.87	17.56	20.17	22.68	20.3	20.38	19.27
				2nd measurement	18.51	19.13	16.43	16.77	15.74	21.81	19.16	20	21.81	20.44	19.28	19.31
				Deviation	0.54	-1.26	0.34	2.1	4.1	1.06	-1.6	0.17	0.87	-0.14	1.1	-0.04
				Deviation2	0.2916	1.5876	0.1156	4.41	16.81	1.1236	2.56	0.0289	0.7569	0.0196	1.21	0.0016
				Σ (Deviations)2	28.9154
				Σ (Deviations)2/2N	1.20481
				Absolute TEM	1.09764
				VAV	19.3342
				Relative TEM %	5.67719
Table52. Results of SO-O height R for the inter-observer TEM calculation
R8	R8 e212-03-2 SO-O height R			1st measurement	34.01	38.51	34.75	36.68	35.08	37.84	33.62	34.98	40.75	38.17	37.65	38.83
				2nd measurement	33.44	38.51	34.57	36.74	34.93	37.32	34.32	35.02	41.27	38.33	37.6	38.39
				Deviation	0.57	0	0.18	-0.06	0.15	0.52	-0.7	-0.04	-0.52	-0.16	0.05	0.44
				Deviation2	0.3249	0	0.0324	0.0036	0.0225	0.2704	0.49	0.0016	0.2704	0.0256	0.0025	0.1936
				Σ (Deviations)2	1.6375
				Σ (Deviations)2/2N	0.0682292
				Absolute TEM	0.261207
				VAV	36.7212
				Relative TEM %	0.711324
Table53. Results of SO-LO height R for the inter-observer TEM calculation
R9	R9 e212-04-2 SO-LO height R			1st measurement	24.44	25.09	21.42	19.85	17.38	18.58	16.44	18.87	27.65	17.87	21.41	24.76
				2nd measurement	23.87	25.06	21.09	19.81	17.24	18.79	17.41	20.47	28.2	18.06	21.16	24.36
				Deviation	0.57	0.03	0.33	0.04	0.14	-0.21	-0.97	-1.6	-0.55	-0.19	0.25	0.4
				Deviation2	0.3249	0.0009	0.1089	0.0016	0.0196	0.0441	0.9409	2.56	0.3025	0.0361	0.0625	0.16
				Σ (Deviations)2	4.562
				Σ (Deviations)2/2N	0.190083
				Absolute TEM	0.435985
				VAV	21.22
				Relative TEM %	2.0546
Table54. Results of LO-O height R for the inter-observer TEM calculation
R10	R10 e212-05-2 LO-O height R			1st measurement	9.56	13.43	13.33	16.83	17.69	19.27	17.19	16.1	13.1	20.3	16.24	14.07
				2nd measurement	9.57	13.45	13.48	16.93	17.68	18.53	16.92	14.55	13.07	20.28	16.44	14.04
				Deviation	-0.01	-0.02	-0.15	-0.1	0.01	0.74	0.27	1.55	0.03	0.02	-0.2	0.03
				Deviation2	0.0001	0.0004	0.0225	0.01	0.0001	0.5476	0.0729	2.4025	0.0009	0.0004	0.04	0.0009
				Σ (Deviations)2	3.0983
				Σ (Deviations)2/2N	0.129096
				Absolute TEM	0.359299
				VAV	15.5021
				Relative TEM %	2.31775
Table55. Results of SO-LO depth R for the inter-observer TEM calculation
R11	R11 e213-01-2 SO-LO depth R			1st measurement	13.74	10.76	14.19	12.8	8.91	12.32	14.55	13.66	12.88	10.62	10.33	9.08
				2nd measurement	13.14	10.95	14.23	13.42	9.35	13.06	15.71	13.88	14.07	12.81	10.03	9.76
				Deviation	0.6	-0.19	-0.04	-0.62	-0.44	-0.74	-1.16	-0.22	-1.19	-2.19	0.3	-0.68
				Deviation2	0.36	0.0361	0.0016	0.3844	0.1936	0.5476	1.3456	0.0484	1.4161	4.7961	0.09	0.4624
				Σ (Deviations)2	9.6819
				Σ (Deviations)2/2N	0.403413
				Absolute TEM	0.635148
				VAV	12.2604
				Relative TEM %	5.18047
Table56. Results of N-LO depth R for the inter-observer TEM calculation
R12	R12 e213-02-2 N-LO depth R			1st measurement	16.56	15.78	21.37	16.02	10.56	18.61	18.52	18.54	18.62	16.97	15.89	14.5
				2nd measurement	16.37	15.77	21.5	15.43	10.44	18.62	19.29	18.27	18.41	17	15.81	14.99
				Deviation	0.19	0.01	-0.13	0.59	0.12	-0.01	-0.77	0.27	0.21	-0.03	0.08	-0.49
				Deviation2	0.0361	0.0001	0.0169	0.3481	0.0144	0.0001	0.5929	0.0729	0.0441	0.0009	0.0064	0.2401
				Σ (Deviations)2	1.373
				Σ (Deviations)2/2N	0.0572083
				Absolute TEM	0.239183
				VAV	16.8267
				Relative TEM %	1.42145
Table57. Results of MO-LO depth R for the inter-observer TEM calculation
R13	R13 e213-03-2 MO-LO depth R			1st measurement	10.47	8.27	14.85	9.18	4.88	10.34	10.81	11.71	13.01	10.9	8.73	10
				2nd measurement	10.07	9.03	15.3	6.94	4.23	10.34	11.88	11.72	11.91	10.91	8.72	10.18
				Deviation	0.4	-0.76	-0.45	2.24	0.65	0	-1.07	-0.01	1.1	-0.01	0.01	-0.18
				Deviation2	0.16	0.5776	0.2025	5.0176	0.4225	0	1.1449	0.0001	1.21	0.0001	0.0001	0.0324
				Σ (Deviations)2	8.7678
				Σ (Deviations)2/2N	0.365325
				Absolute TEM	0.604421
				VAV	10.1825
				Relative TEM %	5.93588
Table58. Results of O-LO depth R for the inter-observer TEM calculation
R14	R14 e213-04-2 O-LO depth R			1st measurement	4.03	6.59	6.58	9.29	7.61	6.89	5.91	7.34	9.18	9.64	9.14	4.17
				2nd measurement	3.89	6.73	8.44	9.15	7.71	4.97	6.04	7.09	9.12	9.66	10.05	4.27
				Deviation	0.14	-0.14	-1.86	0.14	-0.1	1.92	-0.13	0.25	0.06	-0.02	-0.91	-0.1
				Deviation2	0.0196	0.0196	3.4596	0.0196	0.01	3.6864	0.0169	0.0625	0.0036	0.0004	0.8281	0.01
				Σ (Deviations)2	8.1363
				Σ (Deviations)2/2N	0.339012
				Absolute TEM	0.582248
				VAV	7.22875
				Relative TEM %	8.05461
Table59. Results of CP-LO depth R for the inter-observer TEM calculation
R15	R15 e213-05-2 CP-LO depth R			1st measurement	45.21	64.86	42.96	59.41	65.24	64.71	63.2	55.72	58.76	71.43	53.19	60.2
				2nd measurement	46.06	65.29	43.23	60.3	65.58	62.59	62.3	54.59	58.19	71.53	53.55	60.33
				Deviation	-0.85	-0.43	-0.27	-0.89	-0.34	2.12	0.9	1.13	0.57	-0.1	-0.36	-0.13
				Deviation2	0.7225	0.1849	0.0729	0.7921	0.1156	4.4944	0.81	1.2769	0.3249	0.01	0.1296	0.0169
				Σ (Deviations)2	8.9507
				Σ (Deviations)2/2N	0.372946
				Absolute TEM	0.610693
				VAV	58.6846
				Relative TEM %	1.04064
Table60. Results of CP-SO depth R for the inter-observer TEM calculation
R16	R16 e213-06-2 CP-SO depth R			1st measurement	58.95	75.62	57.15	72.21	74.15	77.03	77.75	69.38	71.64	82.05	63.51	69.28
				2nd measurement	59.2	76.24	57.46	73.72	74.93	75.64	78.02	68.46	72.26	84.35	63.58	70.08
				Deviation	-0.25	-0.62	-0.31	-1.51	-0.78	1.39	-0.27	0.92	-0.62	-2.3	-0.07	-0.8
				Deviation2	0.0625	0.3844	0.0961	2.2801	0.6084	1.9321	0.0729	0.8464	0.3844	5.29	0.0049	0.64
				Σ (Deviations)2	12.6022
				Σ (Deviations)2/2N	0.525092
				Absolute TEM	0.724632
				VAV	70.9442
				Relative TEM %	1.02141
Table61. Results of CP-OC depth R for the inter-observer TEM calculation
R17	R17 e213-08-2 CP-OC depth R			1st measurement	6.73	31.1	7.55	27.63	22.47	23.4	29.45	20.45	23.69	36.77	17.27	25.56
				2nd measurement	5.8	30.66	8.67	29.34	23.19	22.89	23.87	20.15	22.89	36.05	20.29	26.09
				Deviation	0.93	0.44	-1.12	-1.71	-0.72	0.51	5.58	0.3	0.8	0.72	-3.02	-0.53
				Deviation2	0.8649	0.1936	1.2544	2.9241	0.5184	0.2601	31.1364	0.09	0.64	0.5184	9.1204	0.2809
				Σ (Deviations)2	47.8016
				Σ (Deviations)2/2N	1.99173
				Absolute TEM	1.41129
				VAV	22.5817
				Relative TEM %	6.24971
Table62. Results of OC-LO depth R for the inter-observer TEM calculation
R18	R18 e213-09-2 OC-LO depth R			1st measurement	38.48	33.76	35.41	31.78	42.78	41.32	33.75	35.26	35.07	34.66	35.92	34.64
				2nd measurement	40.26	34.63	34.56	30.96	42.39	39.69	38.43	34.44	35.3	35.48	33.25	34.23
				Deviation	-1.78	-0.87	0.85	0.82	0.39	1.63	-4.68	0.82	-0.23	-0.82	2.67	0.41
				Deviation2	3.1684	0.7569	0.7225	0.6724	0.1521	2.6569	21.9024	0.6724	0.0529	0.6724	7.1289	0.1681
				Σ (Deviations)2	38.7263
				Σ (Deviations)2/2N	1.6136
				Absolute TEM	1.27027
				VAV	36.1021
				Relative TEM %	3.51856
Table63. Results of CP-MO depth R for the inter-observer TEM calculation
R19	R19 e213-10-2 CP-MO depth R			1st measurement	55.68	73.14	57.81	68.59	70.12	75.05	74.01	67.43	71.77	82.33	61.92	70.21
				2nd measurement	56.13	74.32	58.53	67.24	69.82	72.93	74.18	66.31	70.1	82.44	62.26	70.5
				Deviation	-0.45	-1.18	-0.72	1.35	0.3	2.12	-0.17	1.12	1.67	-0.11	-0.34	-0.29
				Deviation2	0.2025	1.3924	0.5184	1.8225	0.09	4.4944	0.0289	1.2544	2.7889	0.0121	0.1156	0.0841
				Σ (Deviations)2	12.8042
				Σ (Deviations)2/2N	0.533508
				Absolute TEM	0.730417
				VAV	68.8675
				Relative TEM %	1.06061
Table64. Results of CP-O depth R for the inter-observer TEM calculation
R20	R20 e213-11-2 CP-O depth R			1st measurement	49.24	71.46	49.54	68.71	72.85	71.6	69.12	63.06	67.94	81.07	62.32	64.37
				2nd measurement	49.95	72.02	51.67	69.45	73.3	67.56	68.34	61.68	67.31	81.19	63.59	64.6
				Deviation	-0.71	-0.56	-2.13	-0.74	-0.45	4.04	0.78	1.38	0.63	-0.12	-1.27	-0.23
				Deviation2	0.5041	0.3136	4.5369	0.5476	0.2025	16.3216	0.6084	1.9044	0.3969	0.0144	1.6129	0.0529
				Σ (Deviations)2	27.0162
				Σ (Deviations)2/2N	1.12567
				Absolute TEM	1.06098
				VAV	65.9142
				Relative TEM %	1.60964
Table65. Results of LC-SO height R for the inter-observer TEM calculation
R21	R21 e222-01-2 LC-SO height R			1st measurement	15.66	16.7	15.51	17.43	16.23	18.35	15.36	15.37	18.47	18.62	17.03	19.12
				2nd measurement	15.09	16.71	15.39	17.46	16.08	18.6	16.08	15.5	18.99	18.79	17.01	18.69
				Deviation	0.57	-0.01	0.12	-0.03	0.15	-0.25	-0.72	-0.13	-0.52	-0.17	0.02	0.43
				Deviation2	0.3249	0.0001	0.0144	0.0009	0.0225	0.0625	0.5184	0.0169	0.2704	0.0289	0.0004	0.1849
				Σ (Deviations)2	1.4452
				Σ (Deviations)2/2N	0.0602167
				Absolute TEM	0.245391
				VAV	17.01
				Relative TEM %	1.44263
Table66. Results of LC-O height R for the inter-observer TEM calculation
R22	R22 e222-02-2 LC-O height R			1st measurement	18.35	21.81	19.25	19.25	18.85	19.49	18.26	19.61	22.28	19.55	20.62	19.71
				2nd measurement	18.35	21.81	19.18	19.28	18.85	18.71	18.25	19.52	22.29	19.55	20.59	19.71
				Deviation	0	0	0.07	-0.03	0	0.78	0.01	0.09	-0.01	0	0.03	0
				Deviation2	0	0	0.0049	0.0009	0	0.6084	0.0001	0.0081	0.0001	0	0.0009	0
				Σ (Deviations)2	0.6234
				Σ (Deviations)2/2N	0.025975
				Absolute TEM	0.161168
				VAV	19.7133
				Relative TEM %	0.817556
Table67. Results of LC-MO distance R for the inter-observer TEM calculation
R23	R23 e222-03-2 LC-MO distance R			1st measurement	19.49	23.52	23.07	22.38	23.23	23.6	24.23	21.86	25.3	26.47	22.22	18.58
				2nd measurement	19.52	23.99	23.25	21.67	23.11	23.57	24.44	21.88	24.66	26.44	22.33	18.41
				Deviation	-0.03	-0.47	-0.18	0.71	0.12	0.03	-0.21	-0.02	0.64	0.03	-0.11	0.17
				Deviation2	0.0009	0.2209	0.0324	0.5041	0.0144	0.0009	0.0441	0.0004	0.4096	0.0009	0.0121	0.0289
				Σ (Deviations)2	1.2696
				Σ (Deviations)2/2N	0.0529
				Absolute TEM	0.23
				VAV	22.8008
				Relative TEM %	1.00874
Table68. Results of LC-LO distance R for the inter-observer TEM calculation
R24	R24 e222-04-2 LC-LO distance R			1st measurement	17.35	18.59	15.52	17.89	18.58	19.94	18.42	16.42	18.74	15.98	18.82	21.25
				2nd measurement	17.38	18.59	15.46	18.06	18.6	19.9	18.13	16.75	18.76	15.92	18.93	21.2
				Deviation	-0.03	0	0.06	-0.17	-0.02	0.04	0.29	-0.33	-0.02	0.06	-0.11	0.05
				Deviation2	0.0009	0	0.0036	0.0289	0.0004	0.0016	0.0841	0.1089	0.0004	0.0036	0.0121	0.0025
				Σ (Deviations)2	0.247
				Σ (Deviations)2/2N	0.0102917
				Absolute TEM	0.101448
				VAV	18.1325
				Relative TEM %	0.559481
Table69. Results of LC-LO depth R for the inter-observer TEM calculation
R25	R25 e223-01-2 LC-LO depth R			1st measurement	7.1	12.68	16.21	13.82	8.36	9.21	13.79	14.16	11.9	10.05	14.9	5.16
				2nd measurement	7.03	12.68	16.33	13.58	8.32	9.29	14.01	14.26	11.87	10.06	14.84	5.34
				Deviation	0.07	0	-0.12	0.24	0.04	-0.08	-0.22	-0.1	0.03	-0.01	0.06	-0.18
				Deviation2	0.0049	0	0.0144	0.0576	0.0016	0.0064	0.0484	0.01	0.0009	0.0001	0.0036	0.0324
				Σ (Deviations)2	0.1803
				Σ (Deviations)2/2N	0.0075125
				Absolute TEM	0.0866747
				VAV	11.4562
				Relative TEM %	0.756571
Table70. Results of LC-OC depth R for the inter-observer TEM calculation
R26	R26 e223-02-2 LC-OC depth R			1st measurement	45.58	46.44	51.62	45.61	51.13	50.52	47.54	49.43	46.98	44.7	50.82	39.8
				2nd measurement	47.29	47.31	50.9	44.54	50.72	48.98	52.44	48.7	47.17	45.54	48.09	39.57
				Deviation	-1.71	-0.87	0.72	1.07	0.41	1.54	-4.9	0.73	-0.19	-0.84	2.73	0.23
				Deviation2	2.9241	0.7569	0.5184	1.1449	0.1681	2.3716	24.01	0.5329	0.0361	0.7056	7.4529	0.0529
				Σ (Deviations)2	40.6744
				Σ (Deviations)2/2N	1.69477
				Absolute TEM	1.30183
				VAV	47.5592
				Relative TEM %	2.73729
Table71. Results of LC-CP depth R for the inter-observer TEM calculation
R27	R27 e223-03-2 LC-CP depth R			1st measurement	52.31	77.54	59.17	73.24	73.6	73.92	76.99	69.88	70.66	81.47	68.09	65.36
				2nd measurement	53.09	77.97	59.56	73.89	73.9	71.88	76.32	68.85	70.06	81.59	68.38	65.67
				Deviation	-0.78	-0.43	-0.39	-0.65	-0.3	2.04	0.67	1.03	0.6	-0.12	-0.29	-0.31
				Deviation2	0.6084	0.1849	0.1521	0.4225	0.09	4.1616	0.4489	1.0609	0.36	0.0144	0.0841	0.0961
				Σ (Deviations)2	7.6839
				Σ (Deviations)2/2N	0.320163
				Absolute TEM	0.565829
				VAV	70.1412
				Relative TEM %	0.806699
Table72. Results of LA-LP depth R for the inter-observer TEM calculation
R28	R28 e233-01-2 LA-LP depth R			1st measurement	3.28	2.45	3.98	3.91	3.78	3.36	3.76	4.01	4.07	4.26	4.83	4.99
				2nd measurement	3.28	2.53	3.98	3.91	3.77	3.36	3.77	4.01	4.07	4.26	4.83	4.98
				Deviation	0	-0.08	0	0	0.01	0	-0.01	0	0	0	0	0.01
				Deviation2	0	0.0064	0	0	0.0001	0	0.0001	0	0	0	0	0.0001
				Σ (Deviations)2	0.0067
				Σ (Deviations)2/2N	0.000279167
				Absolute TEM	0.0167083
				VAV	3.89292
				Relative TEM %	0.429197
Table73. Results of LC-CA depth R for the inter-observer TEM calculation
R29	R29 e233-02-2 LC-CA depth R			1st measurement	3.79	5.51	4.52	4.91	4.02	4.47	5.02	5.09	5.99	5.04	5.02	3.78
				2nd measurement	3.78	0.82	4.53	4.87	4.02	4.48	5.19	5.13	5.97	5.05	5.02	3.76
				Deviation	0.01	4.69	-0.01	0.04	0	-0.01	-0.17	-0.04	0.02	-0.01	0	0.02
				Deviation2	0.0001	21.9961	0.0001	0.0016	0	0.0001	0.0289	0.0016	0.0004	0.0001	0	0.0004
				Σ (Deviations)2	22.0294
				Σ (Deviations)2/2N	0.917892
				Absolute TEM	0.958067
				VAV	4.57417
				Relative TEM %	20.9452
Table74. Results of Lens diameter R for the inter-observer TEM calculation
R30	R30 e234-01-2 Lens diameter R			1st measurement	7.8065	8.5386	8.7283	8.6528	8.537	8.1954	8.7788	8.2777	9.2453	7.8721	9.5171	9.1834
				2nd measurement	7.5305	8.3938	8.5557	8.5319	8.1899	7.705	8.7286	7.9664	9.0915	7.8576	9.1758	8.9887
				Deviation	0.276	0.1448	0.1726	0.1209	0.3471	0.4904	0.0502	0.3113	0.1538	0.0145	0.3413	0.1947
				Deviation2	0.076176	0.020967	0.0297908	0.0146168	0.120478	0.240492	0.00252004	0.0969077	0.0236544	0.00021025	0.116486	0.0379081
				Σ (Deviations)2	0.780207
				Σ (Deviations)2/2N	0.0325086
				Absolute TEM	0.180302
				VAV	8.50202
				Relative TEM %	2.12069
Table75. Results of LO-CA depth R for the inter-observer TEM calculation
R31	R31 R25+R29 (LO-CA depth R)			1st measurement	10.89	18.19	20.73	18.73	12.38	13.68	18.81	19.25	17.89	15.09	19.92	8.94
				2nd measurement	10.81	13.5	20.86	18.45	12.34	13.77	19.2	19.39	17.84	15.11	19.86	9.1
				Deviation	0.08	4.69	-0.13	0.28	0.04	-0.09	-0.39	-0.14	0.05	-0.02	0.06	-0.16
				Deviation2	0.0064	21.9961	0.0169	0.0784	0.0016	0.0081	0.1521	0.0196	0.0025	0.0004	0.0036	0.0256
				Σ (Deviations)2	22.3113
				Σ (Deviations)2/2N	0.929637
				Absolute TEM	0.964177
				VAV	16.0304
				Relative TEM %	6.01467
Table76. Results of OC-CA depth R for the inter-observer TEM calculation
R32	R32 R26+R29 (OC-CA depth R)			1st measurement	49.37	51.95	56.14	50.52	55.15	54.99	52.56	54.52	52.97	49.74	55.84	43.58
				2nd measurement	51.07	48.13	55.43	49.41	54.74	53.46	57.63	53.83	53.14	50.59	53.11	43.33
				Deviation	-1.7	3.82	0.71	1.11	0.41	1.53	-5.07	0.69	-0.17	-0.85	2.73	0.25
				Deviation2	2.89	14.5924	0.5041	1.2321	0.1681	2.3409	25.7049	0.4761	0.0289	0.7225	7.4529	0.0625
				Σ (Deviations)2	56.1754
				Σ (Deviations)2/2N	2.34064
				Absolute TEM	1.52992
				VAV	52.1333
				Relative TEM %	2.93462
Table77. Results of LC-CA depth R for the inter-observer TEM calculation
R33	R33 R27+R29 (LC-CA depth R)			1st measurement	56.1	83.05	63.69	78.15	77.62	78.39	82.01	74.97	76.65	86.51	73.11	69.14
				2nd measurement	56.87	78.79	64.09	78.76	77.92	76.36	81.51	73.98	76.03	86.64	73.4	69.43
				Deviation	-0.77	4.26	-0.4	-0.61	-0.3	2.03	0.5	0.99	0.62	-0.13	-0.29	-0.29
				Deviation2	0.5929	18.1476	0.16	0.3721	0.09	4.1209	0.25	0.9801	0.3844	0.0169	0.0841	0.0841
				Σ (Deviations)2	25.2831
				Σ (Deviations)2/2N	1.05346
				Absolute TEM	1.02638
				VAV	74.7154
				Relative TEM %	1.37372
Table78. Results of SO-O height R / MO-LO distance R : Orbital Index for the inter-observer TEM calculation
RI1	RI1 R1÷R8 ( MO-LO distance R ÷ SO-O height R ) : Orbital Index			1st measurement	1.08321	1.09348	1.1105	1.09787	1.19185	1.15063	1.26829	1.09434	1.08074	1.11213	1.09031	1.02575
				2nd measurement	1.10347	1.10569	1.11976	1.08138	1.1941	1.16479	1.24038	1.10308	1.0521	1.10514	1.09734	1.03178
				Deviation	-0.0202581	-0.0122046	-0.00925342	0.0164908	-0.00225528	-0.0141567	0.0279081	-0.00874433	0.0286402	0.00699037	-0.00703498	-0.00602583
				Deviation2	0.00041039	0.000148953	8.56257e-05	0.000271947	5.08631e-06	0.000200413	0.00077886	7.64633e-05	0.000820264	4.88652e-05	4.9491e-05	3.63106e-05
				Σ (Deviations)2	0.00293267
				Σ (Deviations)2/2N	0.000122195
				Absolute TEM	0.0110542
				VAV	1.11659
				Relative TEM %	0.989994
Table79. Results of LC-GS distance R for the inter-observer TEM calculation
RE1	RE1 e221-01-02 LC-GS distance R			1st measurement	11.23	12.19	12.42	13.03	12.32	14.03	13.84	10.78	11.84	11.62	12.49	13.24
				2nd measurement	11.17	11.77	12.31	12.73	12.15	13.88	13.73	10.93	12.01	11.47	12.32	12.74
				Deviation	0.06	0.42	0.11	0.3	0.17	0.15	0.11	-0.15	-0.17	0.15	0.17	0.5
				Deviation2	0.0036	0.1764	0.0121	0.09	0.0289	0.0225	0.0121	0.0225	0.0289	0.0225	0.0289	0.25
				Σ (Deviations)2	0.6984
				Σ (Deviations)2/2N	0.0291
				Absolute TEM	0.170587
				VAV	12.3433
				Relative TEM %	1.38202
Table80. Results of LC-GM distance R for the inter-observer TEM calculation
RE2	RE2 e221-02-02 LC-GM distance R			1st measurement	11.94	12.79	12.9	12.32	11.95	12.26	14.02	10.74	12.13	13.13	11.51	11.02
				2nd measurement	11.82	12.07	12.59	12.01	11.47	11.61	13.83	10.15	11.88	12.76	10.91	10.15
				Deviation	0.12	0.72	0.31	0.31	0.48	0.65	0.19	0.59	0.25	0.37	0.6	0.87
				Deviation2	0.0144	0.5184	0.0961	0.0961	0.2304	0.4225	0.0361	0.3481	0.0625	0.1369	0.36	0.7569
				Σ (Deviations)2	3.0784
				Σ (Deviations)2/2N	0.128267
				Absolute TEM	0.358143
				VAV	11.9983
				Relative TEM %	2.98494
Table81. Results of GC-GS distance R for the inter-observer TEM calculation
RE3	RE3 e221-03-02 GC-GS distance R			1st measurement	11.49	12.43	12.18	11.69	12.35	12.18	12.79	10.43	11.9	11.98	12.01	11.06
				2nd measurement	11.21	11.87	11.86	11.91	12.25	11.97	12.65	10.42	11.94	11.77	11.81	10.73
				Deviation	0.28	0.56	0.32	-0.22	0.1	0.21	0.14	0.01	-0.04	0.21	0.2	0.33
				Deviation2	0.0784	0.3136	0.1024	0.0484	0.01	0.0441	0.0196	0.0001	0.0016	0.0441	0.04	0.1089
				Σ (Deviations)2	0.8112
				Σ (Deviations)2/2N	0.0338
				Absolute TEM	0.183848
				VAV	11.7867
				Relative TEM %	1.55979
Table82. Results of GC-GM distance R for the inter-observer TEM calculation
RE4	RE4 e221-04-02 GC-GM distance R			1st measurement	11.22	12.77	12.12	12.07	11.38	12.18	12.49	10.76	11.88	11.74	11.19	11.51
				2nd measurement	11.15	12.22	11.74	11.76	10.79	11.64	12.25	10.16	11.57	11.31	10.7	10.86
				Deviation	0.07	0.55	0.38	0.31	0.59	0.54	0.24	0.6	0.31	0.43	0.49	0.65
				Deviation2	0.0049	0.3025	0.1444	0.0961	0.3481	0.2916	0.0576	0.36	0.0961	0.1849	0.2401	0.4225
				Σ (Deviations)2	2.5488
				Σ (Deviations)2/2N	0.1062
				Absolute TEM	0.325883
				VAV	11.5608
				Relative TEM %	2.81886
Table83. Results of GC-GS distance R for the inter-observer TEM calculation
RE5	RE3 e221-03-02 GC-GS distance R			1st measurement	22.98	24.86	24.36	23.38	24.7	24.36	25.58	20.86	23.8	23.96	24.02	22.12
				2nd measurement	22.42	23.74	23.72	23.82	24.5	23.94	25.3	20.84	23.88	23.54	23.62	21.46
				Deviation	0.56	1.12	0.64	-0.44	0.2	0.42	0.28	0.02	-0.08	0.42	0.4	0.66
				Deviation2	0.3136	1.2544	0.4096	0.1936	0.04	0.1764	0.0784	0.0004	0.0064	0.1764	0.16	0.4356
				Σ (Deviations)2	3.2448
				Σ (Deviations)2/2N	0.1352
				Absolute TEM	0.367696
				VAV	23.5733
				Relative TEM %	1.55979
Table84. Results of GC-GM distance R for the inter-observer TEM calculation
RE6	RE4 e221-04-02 GC-GM distance R			1st measurement	22.44	25.54	24.24	24.14	22.76	24.36	24.98	21.52	23.76	23.48	22.38	23.02
				2nd measurement	22.3	24.44	23.48	23.52	21.58	23.28	24.5	20.32	23.14	22.62	21.4	21.72
				Deviation	0.14	1.1	0.76	0.62	1.18	1.08	0.48	1.2	0.62	0.86	0.98	1.3
				Deviation2	0.0196	1.21	0.5776	0.3844	1.3924	1.1664	0.2304	1.44	0.3844	0.7396	0.9604	1.69
				Σ (Deviations)2	10.1952
				Σ (Deviations)2/2N	0.4248
				Absolute TEM	0.651767
				VAV	23.1217
				Relative TEM %	2.81886
